# Supplementary material for: Shared genetic etiology between Parkinson’s disease and blood levels of specific lipids
Source: NPJ Parkinsons Dis. 2021 Mar 5;7:23. doi: 10.1038/s41531-021-00168-9 (PMC7935855; doi:10.1038/s41531-021-00168-9)
Supplement: Supplementary file 3 — Supplementary data 1 [file 41531_2021_168_MOESM3_ESM.xlsx]

## Sheet: Fatty acyls
Fatty acids (FA) - Kettunen et al., 2016 & Shin et al., 2014
LA (Linoleic acid)					DHA (docosahexaenoic acid)					Bis.DB.ratio					Bis.FA.ratio
thresh	pval	r2	nsnps		thresh	pval	r2	nsnps		thresh	pval	r2	nsnps		thresh	pval	r2	nsnps
0.001	0.138955	8.70285e-05	1410		0.001	0.40782	4.02711e-06	1410		0.001	0.0137671	0.000359074	1410		0.001	0.062889	0.00017794	1407
0.05	0.0823146	0.000142755	34881		0.05	0.22808	4.11357e-05	34881		0.05	0.379201	6.9954e-06	34876		0.05	0.496943	4.4585e-09	34798
0.1	0.120714	0.000101439	62719		0.1	0.22103	4.37747e-05	62718		0.1	0.376234	7.35499e-06	62703		0.1	0.274219	2.73417e-05	62572
0.2	0.0985726	0.000122961	111437		0.2	0.178855	6.2663e-05	111436		0.2	0.201671	5.16356e-05	111414		0.2	0.139368	8.90735e-05	111170
0.3	0.238514	3.73799e-05	154457		0.3	0.346791	1.14997e-05	154455		0.3	0.149157	7.99818e-05	154425		0.3	0.135452	9.20289e-05	154087
0.4	0.237022	3.78889e-05	192532		0.4	0.297044	2.10389e-05	192531		0.4	0.115756	0.000105847	192495		0.4	0.122055	0.000103001	192065
0.5	0.269072	2.8017e-05	226772		0.5	0.340177	1.25733e-05	226767		0.5	0.14787	8.08388e-05	226729		0.5	0.146352	8.40557e-05	226213
DB.in.FA					CH2.in.FA					CH2.DB.ratio					Tot.FA
thresh	pval	r2	nsnps		thresh	pval	r2	nsnps		thresh	pval	r2	nsnps		thresh	pval	r2	nsnps
0.001	0.254491	2.77309e-05	1411		0.001	0.426355	2.54735e-06	1411		0.001	0.166798	4.91493e-05	1410		0.001	0.244046	3.55959e-05	1410
0.05	0.407478	3.4825e-06	35002		0.05	0.069398	0.000161918	35038		0.05	0.299766	1.44945e-05	34876		0.05	0.123384	9.93296e-05	34877
0.1	0.178249	5.40544e-05	62933		0.1	0.0423833	0.000219534	62995		0.1	0.129375	6.70519e-05	62713		0.1	0.249696	3.37816e-05	62710
0.2	0.145361	7.09712e-05	111837		0.2	0.000103937	0.00101622	111967		0.2	0.024761	0.000202785	111427		0.2	0.233363	3.92229e-05	111418
0.3	0.143781	7.19073e-05	155070		0.3	0.000160495	0.000956072	155265		0.3	0.0231149	0.000208863	154449		0.3	0.381109	6.77885e-06	154435
0.4	0.10596	9.9071e-05	193298		0.4	5.28692e-05	0.00111019	193561		0.4	0.0147501	0.000249072	192514		0.4	0.403242	4.44331e-06	192496
0.5	0.114861	9.17168e-05	227676		0.5	0.000119775	0.000996566	227987		0.5	0.0200227	0.000221623	226750		0.5	0.477128	2.43656e-07	226735
FALen (fatty acid length)					FAw3					FAw6					FAw79S
thresh	pval	r2	nsnps		thresh	pval	r2	nsnps		thresh	pval	r2	nsnps		thresh	pval	r2	nsnps
0.001	0.0136258	0.000361674	1410		0.001	0.408558	3.94859e-06	1408		0.001	0.194553	5.49175e-05	1409		0.001	0.150423	7.92536e-05	1410
0.05	0.0460174	0.000210605	34876		0.05	0.0384491	0.000231018	34866		0.05	0.0438186	0.000215973	34868		0.05	0.187337	5.83502e-05	34877
0.1	0.14883	8.04844e-05	62707		0.1	0.094559	0.000127316	62698		0.1	0.0730582	0.000156387	62696		0.1	0.340407	1.25286e-05	62712
0.2	0.0279691	0.000271104	111412		0.2	0.0541145	0.000190464	111413		0.2	0.0156757	0.000343019	111386		0.2	0.421264	2.92209e-06	111419
0.3	0.0200788	0.000312449	154425		0.3	0.090383	0.00013225	154428		0.3	0.0538061	0.00019167	154399		0.3	0.452333	1.06211e-06	154437
0.4	0.0161617	0.000339899	192491		0.4	0.107478	0.00011353	192486		0.4	0.0488269	0.000203107	192455		0.4	0.410503	3.79013e-06	192500
0.5	0.0131103	0.000366615	226728		0.5	0.158887	7.36895e-05	226716		0.5	0.0669284	0.000166371	226690		0.5	0.351276	1.07974e-05	226738
MUFA					otPUFA					dihomo-linolenate (20:3n3 or n6)					docosapentaenoate (n3 DPA; 22:5n3)
thresh	pval	r2	nsnps		thresh	pval	r2	nsnps		thresh	pval	r2	nsnps		thresh	pval	r2	nsnps
0.001	0.0533112	0.000192341	1410		0.001	0.161649	7.19998e-05	1410		0.001	0.0399708	0.000416614	868		0.001	0.0988885	0.000224946	868
0.05	0.306776	1.88424e-05	34882		0.05	0.134613	9.00904e-05	34875		0.05	0.000187501	0.00171812	20370		0.05	0.00383294	0.000963853	20370
0.1	0.410136	3.81366e-06	62720		0.1	0.128855	9.45426e-05	62710		0.1	7.54552e-06	0.00254175	36492		0.1	0.000261309	0.00163073	36492
0.2	0.326427	1.49479e-05	111441		0.2	0.0503796	0.000198776	111424		0.2	4.12235e-07	0.00329706	64866		0.2	0.00024536	0.00164663	64867
0.3	0.211371	4.74817e-05	154463		0.3	0.0896155	0.000133137	154440		0.3	1.63598e-06	0.00293806	89586		0.3	0.000294251	0.00160078	89562
0.4	0.167772	6.85149e-05	192531		0.4	0.0846588	0.000139408	192509		0.4	5.31783e-06	0.00263226	111586		0.4	0.00242179	0.00107591	111586
0.5	0.151944	7.80945e-05	226771		0.5	0.140001	8.61342e-05	226742		0.5	2.68372e-06	0.00280951	131214		0.5	0.00295623	0.00102711	131212
eicosapentaenoate (EPA; 20:5n3)					linoleate (18:2n6)					linolenate [alpha or gamma; (18:3n3 or 6)]					Docosapentaenoic acid (n6-DPA)
thresh	pval	r2	nsnps		thresh	pval	r2	nsnps		thresh	pval	r2	nsnps		thresh	pval	r2	nsnps
0.001	0.260079	5.61382e-05	868		0.001	0.188547	0.000106384	868		0.001	0.152204	0.000143732	868		0.001	0.0593286	0.000956303	869
0.05	1.46341e-05	0.00236787	20371		0.05	0.0304106	0.000479205	20370		0.05	0.00210217	0.00111595	20370		0.05	0.000681189	0.00402177	20371
0.1	1.54572e-06	0.00294921	36493		0.1	0.00245418	0.0010785	36492		0.1	7.82169e-05	0.00194593	36492		0.1	0.00889841	0.00220426	36493
0.2	1.46729e-07	0.00356257	64867		0.2	0.00487595	0.00091049	64867		0.2	0.00102045	0.00129548	64867		0.2	0.0065618	0.00241451	64864
0.3	2.19432e-09	0.00466443	89564		0.3	0.00656724	0.000838446	89561		0.3	0.000366626	0.00155276	89562		0.3	0.00977053	0.00214012	89584
0.4	2.79153e-08	0.00399674	111587		0.4	0.00962779	0.000746776	111584		0.4	0.00069594	0.00139131	111586		0.4	0.0332057	0.00132312	111583
0.5	1.09625e-07	0.00363874	131216		0.5	0.00891362	0.000765157	131215		0.5	0.00118242	0.00125872	131212		0.5	0.0542018	0.0010122	131210
Stearamide					Isovalerate					Butyrylcarnitine					15-methylpalmitate
thresh	pval	r2	nsnps		thresh	pval	r2	nsnps		thresh	pval	r2	nsnps		thresh	pval	r2	nsnps
0.001	0.00964121	0.00221086	868		0.001	0.246226	6.99551e-05	869		0.001	0.138562	0.000160708	868		0.001	0.407821	7.83068e-06	868
0.05	0.0815355	0.000786075	20371		0.05	0.182535	0.000121801	20369		0.05	0.0340018	0.000453097	20370		0.05	0.122012	0.000195487	20371
0.1	0.00444959	0.00276212	36492		0.1	0.422087	5.73645e-06	36493		0.1	0.0552626	0.000346476	36492		0.1	0.0596115	0.000349622	36493
0.2	0.00255403	0.00316425	64866		0.2	0.341801	2.46617e-05	64868		0.2	0.0618564	0.000322397	64868		0.2	0.0913475	0.000255738	64867
0.3	0.000832139	0.00398849	89561		0.3	0.442505	3.1055e-06	89559		0.3	0.0964756	0.000230609	89565		0.3	0.127306	0.000186934	89563
0.4	0.00436937	0.00277523	111585		0.4	0.469278	8.82297e-07	111587		0.4	0.129454	0.000173422	111587		0.4	0.143287	0.000163578	111588
0.5	0.00258569	0.00315528	131211		0.5	0.439425	3.44978e-06	131205		0.5	0.240999	6.72642e-05	131213		0.5	0.118997	0.000200561	131216
2-hydroxyglutarate					3-carboxy-4-methyl-5-propyl-2-furanpropanoate (CMPF)					dodecanedioate					hexadecanedioate
thresh	pval	r2	nsnps		thresh	pval	r2	nsnps		thresh	pval	r2	nsnps		thresh	pval	r2	nsnps
0.001	0.317014	3.82055e-05	869		0.001	0.0560858	0.000342649	868		0.001	0.480021	4.13787e-07	870		0.001	0.318776	3.44275e-05	869
0.05	0.0295191	0.000600663	20364		0.05	0.311073	3.29837e-05	20370		0.05	0.41874	6.93586e-06	20362		0.05	0.399887	9.97867e-06	20366
0.1	0.0127136	0.000841614	36484		0.1	0.351521	1.97372e-05	36492		0.1	0.325452	3.37552e-05	36476		0.1	0.415994	6.98135e-06	36499
0.2	0.0191296	0.000723518	64852		0.2	0.287405	4.27399e-05	64868		0.2	0.415265	7.55116e-06	64871		0.2	0.350666	2.28151e-05	64885
0.3	0.0572689	0.000419748	89548		0.3	0.308009	3.41573e-05	89563		0.3	0.478007	5.01536e-07	89585		0.3	0.260672	6.37851e-05	89626
0.4	0.022667	0.000675121	111560		0.4	0.2874	4.27423e-05	111584		0.4	0.42309	6.20413e-06	111600		0.4	0.227234	8.67786e-05	111632
0.5	0.0130969	0.000832961	131186		0.5	0.329252	2.65305e-05	131214		0.5	0.475967	5.99e-07	131220		0.5	0.235303	8.07399e-05	131266
octadecanedioate					tetradecanedioate					n-Butyl Oleate					2-hydroxypalmitate
thresh	pval	r2	nsnps		thresh	pval	r2	nsnps		thresh	pval	r2	nsnps		thresh	pval	r2	nsnps
0.001	0.037674	0.000459826	869		0.001	0.388604	1.42236e-05	870		0.001	0.0533362	0.000602747	870		0.001	0.155604	0.000139558	868
0.05	0.336787	2.58069e-05	20371		0.05	0.259481	7.38924e-05	20362		0.05	0.000379051	0.00262363	20362		0.05	0.00164746	0.00117466	20370
0.1	0.248107	6.73366e-05	36493		0.1	0.227145	9.94672e-05	36496		0.1	0.00309449	0.00173452	36486		0.1	5.52511e-05	0.00203226	36492
0.2	0.327513	2.90313e-05	64863		0.2	0.101651	0.000287486	64872		0.2	0.000737195	0.00233924	64854		0.2	3.88944e-05	0.00212231	64867
0.3	0.306803	3.70784e-05	89590		0.3	0.098925	0.000294534	89564		0.3	0.000828124	0.00228974	89540		0.3	0.000197605	0.00170713	89563
0.4	0.22418	8.35905e-05	111594		0.4	0.0967491	0.000300324	111573		0.4	0.000467485	0.00253376	111560		0.4	0.000119953	0.00183412	111584
0.5	0.254427	6.34687e-05	131212		0.5	0.0509761	0.000475058	131207		0.5	0.000387241	0.00261446	131185		0.5	0.000172805	0.0017412	131211
2-hydroxystearate					valerate					10-undecenoate (11:1n1)					5-dodecenoate (12:1n7)
thresh	pval	r2	nsnps		thresh	pval	r2	nsnps		thresh	pval	r2	nsnps		thresh	pval	r2	nsnps
0.001	0.469764	7.86772e-07	868		0.001	0.128133	0.000321829	868		0.001	0.0810839	0.000265512	868		0.001	0.159301	0.000135839	869
0.05	0.00543295	0.000886431	20370		0.05	0.207972	0.000165258	20367		0.05	0.011416	0.000703917	20370		0.05	0.0285682	0.000494089	20370
0.1	0.000944711	0.00131888	36492		0.1	0.390591	1.92709e-05	36486		0.1	0.00470065	0.000916263	36492		0.1	0.0113627	0.000708487	36490
0.2	0.000122112	0.00183782	64867		0.2	0.347774	3.82473e-05	64856		0.2	0.00149278	0.00119747	64867		0.2	0.024407	0.000530007	64868
0.3	0.00131851	0.00123546	89589		0.3	0.317692	5.615e-05	89542		0.3	0.000607897	0.00142141	89564		0.3	0.0170733	0.00061267	89565
0.4	0.0027197	0.0010558	111589		0.4	0.324607	5.16699e-05	111567		0.4	0.000587938	0.00142978	111588		0.4	0.0536214	0.000354265	111587
0.5	0.00423195	0.000947274	131217		0.5	0.314892	5.80285e-05	131191		0.5	0.000455794	0.00149372	131215		0.5	0.0299524	0.00048336	131213
caproate (6:0)					caprylate (8:0)					heptanoate (7:0)					laurate (12:0)
thresh	pval	r2	nsnps		thresh	pval	r2	nsnps		thresh	pval	r2	nsnps		thresh	pval	r2	nsnps
0.001	0.452587	1.92743e-06	868		0.001	0.417677	5.87312e-06	868		0.001	0.315658	3.1309e-05	868		0.001	0.154711	0.00014063	868
0.05	0.395415	9.55423e-06	20371		0.05	0.304809	3.5449e-05	20371		0.05	0.314308	3.18067e-05	20370		0.05	0.0174422	0.0006057	20371
0.1	0.179414	0.000114348	36493		0.1	0.227133	7.61336e-05	36493		0.1	0.445701	2.53442e-06	36492		0.1	0.00818915	0.000784038	36492
0.2	0.133554	0.000167246	64868		0.2	0.0812832	0.000265116	64868		0.2	0.191718	0.000103279	64867		0.2	0.0159185	0.000626982	64866
0.3	0.260452	5.59679e-05	89588		0.3	0.086779	0.000251762	89564		0.3	0.134343	0.000166328	89587		0.3	0.0190423	0.000585349	89562
0.4	0.435491	3.5824e-06	111587		0.4	0.105769	0.000212197	111587		0.4	0.181703	0.00011231	111586		0.4	0.0361869	0.000439373	111585
0.5	0.420922	5.40729e-06	131214		0.5	0.0974413	0.000228433	131214		0.5	0.152887	0.000142593	131213		0.5	0.0270817	0.000504591	131213
pelargonate (9:0)					undecanoate (11:0)					10-heptadecenoate (17:1n7)					10-nonadecenoate (19:1n9)
thresh	pval	r2	nsnps		thresh	pval	r2	nsnps		thresh	pval	r2	nsnps		thresh	pval	r2	nsnps
0.001	0.499884	1.14408e-11	868		0.001	0.0729552	0.000298571	868		0.001	0.139459	0.000159513	868		0.001	0.0394233	0.000420404	868
0.05	0.353729	1.91445e-05	20370		0.05	0.214305	8.84843e-05	20368		0.05	0.0587055	0.00033353	20370		0.05	0.00563443	0.000874011	20371
0.1	0.463219	1.15881e-06	36492		0.1	0.423868	5.20642e-06	36489		0.1	0.0131514	0.000671431	36492		0.1	0.00267014	0.001056	36493
0.2	0.184573	0.000109638	64866		0.2	0.162268	0.000137058	64861		0.2	0.031043	0.000473526	64867		0.2	0.011261	0.000708394	64868
0.3	0.138105	0.000161168	89563		0.3	0.0493729	0.000384855	89578		0.3	0.027379	0.000501907	89559		0.3	0.0104542	0.000726	89563
0.4	0.134874	0.00016557	111585		0.4	0.0305825	0.000494936	111578		0.4	0.0447123	0.000392453	111583		0.4	0.0188944	0.000587234	111586
0.5	0.122478	0.000183758	131211		0.5	0.0276953	0.000518194	131204		0.5	0.0403557	0.000415007	131211		0.5	0.0163003	0.00062154	131214
adrenate (22:4n6)					arachidonate (20:4n6)					dihomo-linoleate (20:2n6)					eicosenoate (20:1n9 or 11)
thresh	pval	r2	nsnps		thresh	pval	r2	nsnps		thresh	pval	r2	nsnps		thresh	pval	r2	nsnps
0.001	0.0548273	0.000349079	868		0.001	0.144262	0.000152899	868		0.001	0.0360557	0.000439764	868		0.001	0.160312	0.000134158	868
0.05	0.372717	1.43801e-05	20371		0.05	0.0011593	0.00125867	20370		0.05	0.0631557	0.000317815	20370		0.05	0.138831	0.000160283	20370
0.1	0.178684	0.000115562	36493		0.1	0.000415292	0.00151529	36492		0.1	0.0196655	0.000577354	36492		0.1	0.0360925	0.000439597	36492
0.2	0.0929848	0.000238616	64868		0.2	4.96079e-06	0.00264702	64867		0.2	0.0414208	0.000409035	64867		0.2	0.0751418	0.000281431	64867
0.3	0.241888	6.68929e-05	89587		0.3	4.50678e-06	0.00267185	89585		0.3	0.0648841	0.000312106	89562		0.3	0.045461	0.000388659	89562
0.4	0.293721	4.0157e-05	111587		0.4	3.07134e-05	0.00217737	111584		0.4	0.12994	0.000172622	111586		0.4	0.0716178	0.000291422	111586
0.5	0.277341	4.76107e-05	131214		0.5	5.83055e-05	0.00201327	131212		0.5	0.140043	0.000158653	131213		0.5	0.0943515	0.000234972	131212
margarate (17:0)					myristate (14:0)					myristoleate (14:1n5)					nonadecanoate (19:0)
thresh	pval	r2	nsnps		thresh	pval	r2	nsnps		thresh	pval	r2	nsnps		thresh	pval	r2	nsnps
0.001	0.132436	0.00016914	868		0.001	0.240063	6.77211e-05	868		0.001	0.0643028	0.000313922	868		0.001	0.450338	2.12368e-06	868
0.05	0.000229543	0.00166889	20370		0.05	0.0150412	0.00063883	20370		0.05	0.0181969	0.000595139	20370		0.05	0.0277506	0.000499802	20370
0.1	3.46795e-05	0.00215148	36492		0.1	0.0039423	0.000958451	36492		0.1	0.00105264	0.00128475	36492		0.1	0.0251209	0.000522477	36490
0.2	0.00107496	0.00128057	64867		0.2	0.0134428	0.000665107	64867		0.2	0.00105128	0.00128507	64867		0.2	0.0665097	0.000307643	64864
0.3	0.000361475	0.00155401	89562		0.3	0.0128754	0.000675224	89562		0.3	0.000228092	0.00166914	89564		0.3	0.0956562	0.000232759	89558
0.4	0.00075272	0.00136958	111586		0.4	0.0160179	0.000624171	111586		0.4	0.00055757	0.00144368	111587		0.4	0.125765	0.000179232	111582
0.5	0.000423618	0.001514	131212		0.5	0.01337	0.00066638	131212		0.5	0.000400465	0.00152692	131213		0.5	0.132637	0.000169178	131210
oleate (18:1n9)					palmitate (16:0)					palmitoleate (16:1n7)					pentadecanoate (15:0)
thresh	pval	r2	nsnps		thresh	pval	r2	nsnps		thresh	pval	r2	nsnps		thresh	pval	r2	nsnps
0.001	0.0915531	0.00024198	868		0.001	0.276087	4.80724e-05	868		0.001	0.117705	0.00019213	868		0.001	0.36899	1.58444e-05	868
0.05	0.121688	0.000185827	20369		0.05	0.0760169	0.000279032	20371		0.05	0.195275	0.000100613	20370		0.05	0.0116288	0.000728767	20367
0.1	0.0604596	0.000328415	36491		0.1	0.0471841	0.000380536	36493		0.1	0.0838125	0.000259835	36492		0.1	0.00131317	0.00128056	36497
0.2	0.205175	9.25513e-05	64866		0.2	0.138583	0.000160615	64868		0.2	0.0930145	0.000238649	64867		0.2	0.00765511	0.000832219	64871
0.3	0.141532	0.000157344	89560		0.3	0.126182	0.000178191	89563		0.3	0.0719289	0.000291509	89559		0.3	0.0122214	0.000716567	89566
0.4	0.21471	8.52611e-05	111582		0.4	0.185782	0.000108594	111586		0.4	0.0966358	0.000230968	111583		0.4	0.0132287	0.000697177	111592
0.5	0.221069	8.06639e-05	131210		0.5	0.162166	0.000132118	131214		0.5	0.114982	0.000196661	131211		0.5	0.00891723	0.000794295	131220
stearate (18:0)					stearidonate (18:4n3)					5,8-tetradecadienoate					12-hydroxyeicosatetraenoate (12-HETE)
thresh	pval	r2	nsnps		thresh	pval	r2	nsnps		thresh	pval	r2	nsnps		thresh	pval	r2	nsnps
0.001	0.33588	2.44119e-05	868		0.001	0.110236	0.000204794	868		0.001	0.162032	0.000132589	868		0.001	0.0511732	0.000978821	868
0.05	0.0168093	0.000613544	20371		0.05	8.56427e-05	0.00192481	20370		0.05	0.000990658	0.00130359	20368		0.05	0.206724	0.000245424	20368
0.1	0.0160264	0.000624641	36493		0.1	1.12435e-06	0.00304718	36492		0.1	6.24027e-05	0.00200489	36490		0.1	0.299997	0.000100914	36491
0.2	0.0484082	0.000374807	64868		0.2	2.77972e-06	0.00281107	64865		0.2	0.000336688	0.00157516	64865		0.2	0.270725	0.000136819	64870
0.3	0.0594655	0.000330515	89562		0.3	1.34373e-07	0.00360361	89563		0.3	0.000608888	0.00142565	89561		0.3	0.142265	0.000420216	89590
0.4	0.138412	0.000160778	111584		0.4	6.72748e-07	0.00318143	111585		0.4	0.00279199	0.00104661	111584		0.4	0.290633	0.000111624	111592
0.5	0.107343	0.000209297	131212		0.5	1.51938e-06	0.00296856	131212		0.5	0.00091232	0.00132419	131209		0.5	0.311437	8.87483e-05	131216
Acylcarnitines (AC) - Draisma et al., 2015 & Shin et al., 2014
AC 0					AC 2:0					AC 3:0					AC 3:0 OH
thresh	pval	r2	nsnps		thresh	pval	r2	nsnps		thresh	pval	r2	nsnps		thresh	pval	r2	nsnps
0.001	0.0333165	0.000449762	939		0.001	0.219359	8.01829e-05	939		0.001	0.00180263	0.00532121	819		0.001	0.342647	0.000103347	802
0.05	0.000174021	0.0017092	22496		0.05	0.0026834	0.00103604	22495		0.05	0.00285219	0.0048004	18895		0.05	0.0753876	0.00129833	18810
0.1	0.00105336	0.00126346	40453		0.1	8.35409e-05	0.00189299	40459		0.1	0.0107883	0.00331917	33882		0.1	0.0241737	0.00245003	33773
0.2	0.00184398	0.00112686	72151		0.2	6.72965e-06	0.00253013	72209		0.2	0.0685194	0.00139128	60105		0.2	0.0441341	0.00182695	60006
0.3	0.000248284	0.00162058	100010		0.3	2.32174e-05	0.00221583	100024		0.3	0.0598234	0.00152399	83131		0.3	0.0141414	0.00302295	82923
0.4	0.000241491	0.00162748	124958		0.4	2.45817e-05	0.00220138	125002		0.4	0.0277883	0.00230509	103642		0.4	0.00717153	0.00376597	103399
0.5	0.00063878	0.0013864	147254		0.5	9.99919e-05	0.00184788	147262		0.5	0.0145919	0.00299095	121933		0.5	0.00522644	0.00411739	121739
AC 5:1 DC					AC 7:0 DC					AC 8:0					AC 8:1
thresh	pval	r2	nsnps		thresh	pval	r2	nsnps		thresh	pval	r2	nsnps		thresh	pval	r2	nsnps
0.001	0.237089	0.000239776	837		0.001	0.0733271	0.000365809	933		0.001	0.470254	2.03874e-06	826		0.001	0.102665	0.000214479	938
0.05	0.493447	1.2634e-07	19354		0.05	0.000884228	0.0016963	22349		0.05	0.0873376	0.000674134	19284		0.05	0.000890518	0.00130465	22495
0.1	0.33103	8.94304e-05	34808		0.1	0.000199371	0.00217514	40154		0.1	0.0469519	0.00102661	34617		0.1	0.000141663	0.00176062	40457
0.2	0.272764	0.000171047	61838		0.2	6.41983e-05	0.00254368	71704		0.2	0.00438773	0.00251074	61609		0.2	1.13522e-05	0.0023972	72189
0.3	0.210632	0.000302757	85614		0.3	0.000171901	0.00222317	99352		0.3	0.000786382	0.00365048	85258		0.3	0.000167476	0.00171878	100035
0.4	0.329902	9.0708e-05	106872		0.4	4.043e-05	0.00269488	124180		0.4	0.00035082	0.00419502	106394		0.4	0.000211512	0.00166052	125027
0.5	0.402654	2.84425e-05	125735		0.5	4.50925e-05	0.00265916	146327		0.5	0.000633385	0.00379597	125250		0.5	0.00024111	0.00162788	147292
AC 9:0					AC 10:0					AC 10:1					AC 10:2
thresh	pval	r2	nsnps		thresh	pval	r2	nsnps		thresh	pval	r2	nsnps		thresh	pval	r2	nsnps
0.001	0.323966	4.57066e-05	897		0.001	0.4762	1.30381e-06	841		0.001	0.0178974	0.000765451	940		0.001	0.382973	1.53923e-05	938
0.05	0.0262124	0.000824334	21243		0.05	0.0893868	0.000661248	19280		0.05	0.0516345	0.000461113	22347		0.05	0.158186	0.000174361	22343
0.1	0.0286448	0.000791918	38165		0.1	0.0625277	0.000860528	34630		0.1	0.00747835	0.00102841	40165		0.1	0.474422	7.15014e-07	40171
0.2	0.0215379	0.000896666	67966		0.2	0.0099656	0.00198044	61625		0.2	0.00557141	0.00111882	71711		0.2	0.277345	6.0617e-05	71661
0.3	0.00572227	0.0014008	94074		0.3	0.00223676	0.00295241	85261		0.3	0.00562301	0.00111597	99336		0.3	0.463847	1.4304e-06	99271
0.4	0.0106824	0.00116039	117505		0.4	0.000778514	0.0036559	106375		0.4	0.00280029	0.00133265	124147		0.4	0.40064	1.10036e-05	124090
0.5	0.0208656	0.000908415	138345		0.5	0.00103158	0.00346726	125216		0.5	0.00438375	0.00119296	146279		0.5	0.423657	6.43982e-06	146234
AC 12:1					AC 14:1					AC 14:1 OH					AC 14:2
thresh	pval	r2	nsnps		thresh	pval	r2	nsnps		thresh	pval	r2	nsnps		thresh	pval	r2	nsnps
0.001	0.225956	7.56659e-05	940		0.001	0.0838137	0.00025462	937		0.001	0.0115968	0.0028201	819		0.001	0.00764592	0.00102128	933
0.05	0.30591	3.44382e-05	22494		0.05	0.00781396	0.000781327	22483		0.05	0.344939	8.72387e-05	18924		0.05	3.03739e-06	0.0035484	22348
0.1	0.227911	7.43665e-05	40453		0.1	0.0239653	0.000523124	40455		0.1	0.125904	0.000719329	33867		0.1	5.22911e-10	0.00644734	40178
0.2	0.246261	6.29846e-05	72199		0.2	0.00927949	0.000741012	72184		0.2	0.0849851	0.00103136	60115		0.2	1.7651e-13	0.00914476	71669
0.3	0.331051	2.55385e-05	100028		0.3	0.00100596	0.00127492	100020		0.3	0.141118	0.000633385	83126		0.3	7.70674e-14	0.00942494	99306
0.4	0.217347	8.16029e-05	124980		0.4	0.0013038	0.00121145	125005		0.4	0.115132	0.000788306	103595		0.4	1.60549e-15	0.0107345	124131
0.5	0.245605	6.33671e-05	147267		0.5	0.000767039	0.00134151	147295		0.5	0.100442	0.000896001	121840		0.5	2.19894e-15	0.0106281	146256
AC 18:1					AC 18:2					3-dehydrocarnitine					AC 6:0
thresh	pval	r2	nsnps		thresh	pval	r2	nsnps		thresh	pval	r2	nsnps		thresh	pval	r2	nsnps
0.001	0.252109	6.75191e-05	939		0.001	0.0555408	0.00033944	939		0.001	0.330757	2.60409e-05	868		0.001	0.434032	3.75954e-06	868
0.05	0.455448	1.89574e-06	22436		0.05	0.0635126	0.00031133	22484		0.05	0.0554011	0.000345375	20370		0.05	0.173269	0.000120714	20369
0.1	0.136229	0.000182291	40355		0.1	0.0297552	0.000474743	40444		0.1	0.0674995	0.000303453	36492		0.1	0.147159	0.000149821	36491
0.2	0.0347519	0.000498619	72012		0.2	0.0104335	0.000713554	72168		0.2	0.0586615	0.000333147	64866		0.2	0.168804	0.000125264	64864
0.3	0.0322941	0.000516891	99786		0.3	0.00654551	0.000822979	100004		0.3	0.0181505	0.000595246	89560		0.3	0.0280068	0.000497377	89582
0.4	0.0243406	0.000588127	124694		0.4	0.00690568	0.000810329	124991		0.4	0.0144912	0.000647618	111585		0.4	0.0177426	0.000602226	111582
0.5	0.0292107	0.000542033	146946		0.5	0.0156467	0.000619866	147267		0.5	0.0190606	0.000583936	131211		0.5	0.0300861	0.000481169	131210
AC 12:0					AC 16:0					AC 18:0
thresh	pval	r2	nsnps		thresh	pval	r2	nsnps		thresh	pval	r2	nsnps
0.001	0.102985	0.000324725	869		0.001	0.308179	3.45799e-05	868		0.001	0.357703	1.96418e-05	869
0.05	0.385815	1.71047e-05	20368		0.05	0.455017	1.75895e-06	20368		0.05	0.00549291	0.000955159	20368
0.1	0.3296	3.94909e-05	36491		0.1	0.312121	3.30548e-05	36491		0.1	0.000775572	0.00147894	36489
0.2	0.444137	4.0075e-06	64878		0.2	0.326727	2.77683e-05	64868		0.2	3.92139e-05	0.00230169	64864
0.3	0.325457	4.15728e-05	89604		0.3	0.481703	2.89966e-07	89558		0.3	5.88889e-05	0.00218849	89555
0.4	0.197919	0.000146372	111607		0.4	0.270524	5.14659e-05	111587		0.4	1.10612e-06	0.00330441	111588
0.5	0.272943	7.40556e-05	131231		0.5	0.322514	2.92358e-05	131213		0.5	2.52626e-06	0.00307111	131212

## Sheet: Glycerolipids
Glycerophospholipids metabolism - Shin et al., 2014
Glycerol 3-phosphate (G3P)					Glycerophosphorylcholine (GPC)
thresh	pval	r2	nsnps		thresh	pval	r2	nsnps
0.001	0.324871	2.81074e-05	869		0.001	0.0180151	0.000647929	868
0.05	0.0778047	0.000274786	20369		0.05	0.308592	3.68388e-05	20370
0.1	0.00204439	0.00112298	36491		0.1	0.306744	3.76174e-05	36491
0.2	0.00137165	0.00122193	64865		0.2	0.181117	0.000122395	64868
0.3	0.00538935	0.000885725	89584		0.3	0.227972	8.19535e-05	89567
0.4	0.00673496	0.000831918	111584		0.4	0.332454	2.76636e-05	111590
0.5	0.00779385	0.000796847	131211		0.5	0.496359	1.22853e-08	131220
Monoacylglycerol (MAG) - Shin et al., 2014
1-linoleoylglycerol					1-oleoylglycerol (MAG 18:1)					1-palmitoylglycerol					1-stearoylglycerol
thresh	pval	r2	nsnps		thresh	pval	r2	nsnps		thresh	pval	r2	nsnps		thresh	pval	r2	nsnps
0.001	0.0731039	0.000764976	868		0.001	0.403156	1.10588e-05	869		0.001	0.00866921	0.000808615	867		0.001	0.319882	3.34117e-05	869
0.05	0.438578	8.66016e-06	20369		0.05	3.21768e-08	0.00536226	20371		0.05	0.0700391	0.00031101	20363		0.05	0.154895	0.000157335	20372
0.1	0.422528	1.3843e-05	36490		0.1	2.41811e-09	0.00628156	36495		0.1	0.214714	8.92043e-05	36487		0.1	0.041866	0.000456109	36496
0.2	0.450349	5.64322e-06	64864		0.2	4.7013e-09	0.00604512	64876		0.2	0.298113	4.01087e-05	64869		0.2	0.00593552	0.000965066	64873
0.3	0.338178	6.31576e-05	89558		0.3	5.03533e-09	0.00602072	89589		0.3	0.301656	3.85804e-05	89566		0.3	0.00115174	0.00141609	89595
0.4	0.26377	0.000144653	111580		0.4	1.07716e-09	0.00656936	111589		0.4	0.30827	3.58274e-05	111588		0.4	0.00240103	0.00121228	111598
0.5	0.256514	0.000155076	131208		0.5	1.35007e-08	0.00567038	131216		0.5	0.294261	4.18133e-05	131212		0.5	0.00224769	0.00123049	131221
Diacylglycerol (DAG) - Rhee et al., 2013
DAG 34:1					DAG 34:2					DAG 36:1					DAG 36:2
thresh	pval	r2	nsnps		thresh	pval	r2	nsnps		thresh	pval	r2	nsnps		thresh	pval	r2	nsnps
0.001	0.03467	0.00158765	962		0.001	0.0116599	0.00247503	962		0.001	0.243505	0.000232692	962		0.001	0.00182665	0.00406137	962
0.05	0.211885	0.000308159	23182		0.05	0.0949365	0.000827501	23182		0.05	0.294793	0.000140159	23182		0.05	0.0682508	0.00106733	23182
0.1	0.490372	2.80633e-07	41762		0.1	0.250033	0.00021905	41762		0.1	0.329015	9.43721e-05	41762		0.1	0.164043	0.000460605	41762
0.2	0.352511	6.90243e-05	74775		0.2	0.34648	7.50933e-05	74775		0.2	0.14884	0.000522293	74775		0.2	0.142529	0.00055034	74775
0.3	0.387575	3.93021e-05	103797		0.3	0.353317	6.82361e-05	103797		0.3	0.104138	0.000762411	103797		0.3	0.176331	0.000416028	103797
0.4	0.206551	0.000322613	129896		0.4	0.497803	1.46071e-08	129896		0.4	0.0337625	0.00160862	129896		0.4	0.304163	0.000126494	129896
0.5	0.218473	0.000291041	153317		0.5	0.49338	1.32637e-07	153317		0.5	0.0409897	0.00145617	153317		0.5	0.332572	9.02347e-05	153317
Triacylglycerol (TAG) - Rhee et al., 2013
TAG 44:1					TAG 46:0					TAG 46:1					TAG 46:2
thresh	pval	r2	nsnps		thresh	pval	r2	nsnps		thresh	pval	r2	nsnps		thresh	pval	r2	nsnps
0.001	0.398222	3.20512e-05	962		0.001	0.140645	0.00055902	962		0.001	0.234401	0.000252761	962		0.001	0.193372	0.000360799	962
0.05	0.0446017	0.0013905	23182		0.05	0.0187838	0.00208092	23182		0.05	0.0399133	0.00147696	23182		0.05	0.0450254	0.00138318	23171
0.1	0.000246738	0.0058308	41762		0.1	0.000345301	0.00553107	41762		0.1	0.000555939	0.00510797	41762		0.1	0.000202782	0.00600616	41739
0.2	0.000155401	0.00624446	74775		0.2	0.000200776	0.00601505	74775		0.2	0.000583685	0.00506482	74775		0.2	0.000133232	0.00638251	74736
0.3	2.49247e-05	0.00789441	103797		0.3	0.000377513	0.00545168	103797		0.3	0.000125481	0.0064363	103797		0.3	2.49241e-05	0.00789443	103744
0.4	2.01276e-06	0.0101851	129896		0.4	0.000214616	0.00595543	129896		0.4	1.37374e-05	0.00843484	129896		0.4	1.62276e-06	0.010382	129829
0.5	9.18986e-06	0.00880027	153317		0.5	0.000898959	0.00468322	153317		0.5	5.35224e-05	0.00720332	153317		0.5	6.15463e-06	0.00916521	153243
TAG 48:0					TAG 48:1					TAG 48:2					TAG 48:3
thresh	pval	r2	nsnps		thresh	pval	r2	nsnps		thresh	pval	r2	nsnps		thresh	pval	r2	nsnps
0.001	0.460037	4.84972e-06	962		0.001	0.223394	0.000278761	962		0.001	0.0743199	0.00100439	962		0.001	0.0347703	0.00158536	962
0.05	0.0172737	0.00214962	23182		0.05	0.036401	0.00154923	23182		0.05	0.0740727	0.00100684	23182		0.05	0.121613	0.000655758	23182
0.1	0.00103516	0.00455899	41762		0.1	0.00143447	0.00427264	41762		0.1	0.0023102	0.00385687	41762		0.1	0.00275532	0.00370398	41762
0.2	0.000283447	0.00570699	74775		0.2	0.000845186	0.0047376	74775		0.2	0.00204531	0.00396281	74775		0.2	0.00466804	0.00324971	74775
0.3	7.80756e-05	0.00686292	103797		0.3	0.000402841	0.00539393	103797		0.3	0.00107573	0.00452519	103797		0.3	0.00190741	0.00402364	103797
0.4	1.91421e-05	0.0081337	129896		0.4	5.73818e-05	0.00714049	129896		0.4	0.000137483	0.00635432	129896		0.4	0.000315067	0.0056127	129896
0.5	4.80431e-05	0.00730081	153317		0.5	0.000185473	0.006086	153317		0.5	0.000433306	0.00532913	153317		0.5	0.00074866	0.00484464	153317
TAG 48:4					TAG 50:1					TAG 50:2					TAG 50:3
thresh	pval	r2	nsnps		thresh	pval	r2	nsnps		thresh	pval	r2	nsnps		thresh	pval	r2	nsnps
0.001	0.0425651	0.00142679	962		0.001	0.194329	0.000357903	962		0.001	0.106894	0.000744223	962		0.001	0.00652331	0.00296418	962
0.05	0.468421	3.02443e-06	23182		0.05	0.31749	0.000108553	23182		0.05	0.0278056	0.00176322	23182		0.05	0.202352	0.000334387	23182
0.1	0.0500058	0.00130231	41762		0.1	0.0957873	0.000821179	41762		0.1	0.00132721	0.00434073	41762		0.1	0.0126803	0.00240514	41762
0.2	0.0316024	0.00166106	74775		0.2	0.0752505	0.000995249	74775		0.2	0.00114825	0.00446785	74775		0.2	0.0204043	0.00201336	74775
0.3	0.0433871	0.00141192	103797		0.3	0.0882978	0.00087921	103797		0.3	0.000338109	0.00554981	103797		0.3	0.0134021	0.00235915	103797
0.4	0.0212255	0.00198124	129896		0.4	0.0628199	0.00112921	129896		0.4	4.21575e-05	0.00741887	129896		0.4	0.00284175	0.00367724	129896
0.5	0.0494022	0.00131163	153317		0.5	0.11315	0.000704937	153317		0.5	0.000138918	0.00634501	153317		0.5	0.00595175	0.00304218	153317
TAG 50:4					TAG 50:5					TAG 52:1					TAG 52:2
thresh	pval	r2	nsnps		thresh	pval	r2	nsnps		thresh	pval	r2	nsnps		thresh	pval	r2	nsnps
0.001	0.00626662	0.0029983	962		0.001	0.0361438	0.00155481	962		0.001	0.0966879	0.000814557	962		0.001	0.0355478	0.00156791	962
0.05	0.482888	8.8679e-07	23182		0.05	0.459876	4.8892e-06	23182		0.05	0.315381	0.00011128	23182		0.05	0.470869	2.57293e-06	23182
0.1	0.0698994	0.00104963	41762		0.1	0.0578371	0.00119145	41762		0.1	0.131735	0.000602144	41762		0.1	0.416944	2.11855e-05	41762
0.2	0.123555	0.000645057	74775		0.2	0.0566501	0.00120716	74775		0.2	0.164093	0.000460414	74775		0.2	0.495228	6.89182e-08	74775
0.3	0.112435	0.000709293	103797		0.3	0.0741566	0.001006	103797		0.3	0.145657	0.000536243	103797		0.3	0.459609	4.95464e-06	103797
0.4	0.0476241	0.00133983	129896		0.4	0.045444	0.00137602	129896		0.4	0.0700533	0.001048	129896		0.4	0.348758	7.27666e-05	129896
0.5	0.0860535	0.000897716	153317		0.5	0.117584	0.000678635	153317		0.5	0.108256	0.000735445	153317		0.5	0.414552	2.24425e-05	153317
TAG 52:3					TAG 52:4					TAG 52:5					TAG 52:6
thresh	pval	r2	nsnps		thresh	pval	r2	nsnps		thresh	pval	r2	nsnps		thresh	pval	r2	nsnps
0.001	0.0027307	0.00371176	962		0.001	0.0120364	0.00244853	962		0.001	0.00494921	0.00319963	962		0.001	0.0137399	0.0023385	962
0.05	0.0243769	0.00186906	23182		0.05	0.122853	0.000648899	23182		0.05	0.031411	0.00166589	23182		0.05	0.00929676	0.00266472	23182
0.1	0.100439	0.000787734	41762		0.1	0.297431	0.000136222	41762		0.1	0.154279	0.000499315	41762		0.1	0.0826261	0.000927072	41762
0.2	0.0447182	0.00138848	74775		0.2	0.233847	0.000254024	74775		0.2	0.115963	0.000688112	74775		0.2	0.116487	0.00068503	74775
0.3	0.0633987	0.00112234	103797		0.3	0.166422	0.000451631	103797		0.3	0.0678876	0.00107129	103797		0.3	0.0944893	0.00083085	103797
0.4	0.108712	0.000732533	129896		0.4	0.242526	0.000234792	129896		0.4	0.101543	0.000780064	129896		0.4	0.104441	0.000760383	129896
0.5	0.0742762	0.00100482	153317		0.5	0.143023	0.000548085	153317		0.5	0.0557724	0.001219	153317		0.5	0.0543408	0.00123877	153317
TAG 54:1					TAG 54:2					TAG 54:3					TAG 54:4
thresh	pval	r2	nsnps		thresh	pval	r2	nsnps		thresh	pval	r2	nsnps		thresh	pval	r2	nsnps
0.001	0.181893	0.000397213	962		0.001	0.0338586	0.00160637	962		0.001	0.0156527	0.00223071	962		0.001	0.0680435	0.00106959	962
0.05	0.435798	1.2584e-05	23182		0.05	0.386833	3.98372e-05	23182		0.05	0.253325	0.000212396	23182		0.05	0.0135601	0.00234942	23182
0.1	0.141186	0.000556513	41762		0.1	0.432972	1.37271e-05	41762		0.1	0.232076	0.000258089	41762		0.1	0.00896891	0.00269492	41762
0.2	0.183296	0.000392593	74775		0.2	0.256428	0.000206259	74775		0.2	0.0921444	0.000848722	74775		0.2	0.00156733	0.00419512	74775
0.3	0.107635	0.000739428	103797		0.3	0.290004	0.000147495	103797		0.3	0.126045	0.000631635	103797		0.3	0.00253681	0.00377561	103797
0.4	0.0574052	0.00119713	129896		0.4	0.4863	5.68251e-07	129896		0.4	0.240455	0.000239277	129896		0.4	0.00378431	0.00342995	129896
0.5	0.105663	0.000752277	153317		0.5	0.467773	3.15022e-06	153317		0.5	0.211621	0.000308861	153317		0.5	0.00276571	0.00370072	153317
TAG 54:5:PC1					TAG 54:6:PC1					TAG 54:7:PC1					TAG 54:8
thresh	pval	r2	nsnps		thresh	pval	r2	nsnps		thresh	pval	r2	nsnps		thresh	pval	r2	nsnps
0.001	0.148504	0.000523743	962		0.001	0.0522544	0.00126863	962		0.001	0.0309803	0.00167687	962		0.001	0.240248	0.00023973	962
0.05	0.203352	0.000331551	23182		0.05	0.431712	1.42532e-05	23182		0.05	0.273733	0.000174299	23182		0.05	0.398677	3.17588e-05	23182
0.1	0.0569057	0.00120375	41762		0.1	0.250267	0.000218572	41762		0.1	0.466586	3.38704e-06	41762		0.1	0.338067	8.40576e-05	41762
0.2	0.037663	0.00152243	74775		0.2	0.113815	0.000700916	74775		0.2	0.263857	0.000192079	74775		0.2	0.217544	0.000293407	74775
0.3	0.0665569	0.00108602	103797		0.3	0.233565	0.000254668	103797		0.3	0.423411	1.7975e-05	103797		0.3	0.319771	0.00010565	103797
0.4	0.0414365	0.00144772	129896		0.4	0.169931	0.000438705	129896		0.4	0.36827	5.45222e-05	129896		0.4	0.267973	0.000184524	129896
0.5	0.0643192	0.00111155	153317		0.5	0.242105	0.000235697	153317		0.5	0.458126	5.3266e-06	153317		0.5	0.410123	2.48708e-05	153317
TAG 54:9					TAG 56:2					TAG 56:3					TAG 56:4
thresh	pval	r2	nsnps		thresh	pval	r2	nsnps		thresh	pval	r2	nsnps		thresh	pval	r2	nsnps
0.001	0.0169925	0.0021631	962		0.001	0.277033	0.00016862	962		0.001	0.173297	0.000426638	962		0.001	0.139549	0.000564136	962
0.05	0.00857624	0.00273263	23182		0.05	0.191904	0.000365283	23182		0.05	0.0981255	0.000804135	23182		0.05	0.00482988	0.00322052	23182
0.1	0.0202942	0.00201777	41762		0.1	0.485075	6.7453e-07	41762		0.1	0.11942	0.000668093	41762		0.1	0.00661799	0.00295194	41762
0.2	0.0507103	0.00129158	74775		0.2	0.456393	5.77838e-06	74775		0.2	0.035134	0.00157715	74775		0.2	0.00353354	0.00348901	74775
0.3	0.0326313	0.00163562	103797		0.3	0.402677	2.92502e-05	103797		0.3	0.0395628	0.00148386	103797		0.3	0.00371926	0.00344487	103797
0.4	0.0792155	0.0009577	129896		0.4	0.261973	0.000195606	129896		0.4	0.13008	0.000610558	129896		0.4	0.0130984	0.00237818	129896
0.5	0.0594129	0.00117115	153317		0.5	0.354252	6.73269e-05	153317		0.5	0.10396	0.000763604	153317		0.5	0.00934206	0.00266064	153317
TAG 56:5:PC1					TAG 56:6:PC1					TAG 56:7:PC1					TAG 56:8:PC1
thresh	pval	r2	nsnps		thresh	pval	r2	nsnps		thresh	pval	r2	nsnps		thresh	pval	r2	nsnps
0.001	0.474316	1.99938e-06	962		0.001	0.450438	7.4728e-06	962		0.001	0.143917	0.000544036	962		0.001	0.15391	0.00050084	962
0.05	0.338435	8.36526e-05	23182		0.05	0.342704	7.90439e-05	23182		0.05	0.0880707	0.000881058	23182		0.05	0.174215	0.000423401	23182
0.1	0.394071	3.47839e-05	41762		0.1	0.357384	6.43333e-05	41762		0.1	0.117175	0.000681012	41762		0.1	0.248505	0.000222189	41762
0.2	0.496426	3.86662e-08	74775		0.2	0.460083	4.83873e-06	74775		0.2	0.300152	0.000132235	74775		0.2	0.416841	2.12387e-05	74775
0.3	0.458976	5.11161e-06	103797		0.3	0.45782	5.40486e-06	103797		0.3	0.104589	0.000759394	103797		0.3	0.35637	6.52945e-05	103797
0.4	0.470801	2.58503e-06	129896		0.4	0.470083	2.7139e-06	129896		0.4	0.131751	0.000602068	129896		0.4	0.427197	1.62221e-05	129896
0.5	0.455407	6.04365e-06	153317		0.5	0.408995	2.55103e-05	153317		0.5	0.109976	0.000724535	153317		0.5	0.369611	5.33761e-05	153317
TAG 56:9:PC1					TAG 56:10					TAG 58:6					TAG 58:7
thresh	pval	r2	nsnps		thresh	pval	r2	nsnps		thresh	pval	r2	nsnps		thresh	pval	r2	nsnps
0.001	0.354256	6.73236e-05	962		0.001	0.148013	0.00052588	962		0.001	0.057773	0.00119229	962		0.001	0.345503	7.61041e-05	962
0.05	0.294399	0.000140754	23182		0.05	0.105358	0.000754289	23182		0.05	0.459091	5.08295e-06	23182		0.05	0.128697	0.000617691	23182
0.1	0.21532	0.000299135	41762		0.1	0.0954126	0.000823955	41762		0.1	0.237947	0.000244795	41762		0.1	0.0141545	0.00231387	41762
0.2	0.0489636	0.00131849	74775		0.2	0.123174	0.000647138	74775		0.2	0.307118	0.000122368	74775		0.2	0.00983065	0.00261782	74775
0.3	0.103264	0.000768297	103797		0.3	0.0560201	0.00121564	103797		0.3	0.210617	0.000311547	103797		0.3	0.0192477	0.00206098	103797
0.4	0.0488662	0.00132002	129896		0.4	0.148526	0.000523651	129896		0.4	0.337959	8.41758e-05	129896		0.4	0.0186735	0.00208574	129896
0.5	0.0573254	0.00119818	153317		0.5	0.122035	0.000653415	153317		0.5	0.260137	0.000199089	153317		0.5	0.0133885	0.00235999	153317
TAG 58:8 PC1					TAG 58:9 PC1					TAG 58:10 PC1					TAG 58:11 PC1
thresh	pval	r2	nsnps		thresh	pval	r2	nsnps		thresh	pval	r2	nsnps		thresh	pval	r2	nsnps
0.001	0.463807	3.97546e-06	962		0.001	0.274992	0.000172117	962		0.001	0.095012	0.000826937	962		0.001	0.357806	6.39366e-05	962
0.05	0.100562	0.000786871	23182		0.05	0.230652	0.000261397	23182		0.05	0.0215547	0.00196873	23182		0.05	0.0873827	0.00088669	23182
0.1	0.0322421	0.00164514	41762		0.1	0.198122	0.000346615	41762		0.1	0.079202	0.000957824	41762		0.1	0.0435781	0.00140851	41762
0.2	0.0941737	0.000833226	74775		0.2	0.449463	7.77143e-06	74775		0.2	0.274264	0.000173377	74775		0.2	0.0907654	0.00085948	74775
0.3	0.0172374	0.00215134	103797		0.3	0.164383	0.000459314	103797		0.3	0.189322	0.000373294	103797		0.3	0.0360802	0.0015562	103797
0.4	0.0165475	0.00218492	129896		0.4	0.168177	0.000445123	129896		0.4	0.317201	0.000108924	129896		0.4	0.101442	0.000780757	129896
0.5	0.0153322	0.00224778	153317		0.5	0.160311	0.000475036	153317		0.5	0.276237	0.000169978	153317		0.5	0.105198	0.000755352	153317
TAG 58:12					TAG 60:12 PC1					Serum.TG (serum total triglycerides)
thresh	pval	r2	nsnps		thresh	pval	r2	nsnps		thresh	pval	r2	nsnps
0.001	0.0927082	0.000844377	962		0.001	0.292243	0.000144035	962		0.001	0.439726	1.06761e-06	1412
0.05	0.0561632	0.00121371	23182		0.05	0.158322	0.000482908	23182		0.05	0.41327	2.22895e-06	35088
0.1	0.0174977	0.00213904	41762		0.1	0.0878785	0.000882626	41762		0.1	0.0875772	8.53185e-05	63094
0.2	0.0230734	0.0019135	74775		0.2	0.256568	0.000205985	74775		0.2	0.02629	0.000174374	112128
0.3	0.0162491	0.0021999	103797		0.3	0.184518	0.000388607	103797		0.3	0.0206932	0.000193071	155513
0.4	0.0510544	0.0012864	129896		0.4	0.239241	0.000241936	129896		0.4	0.019994	0.000195775	193882
0.5	0.0420748	0.00143581	153317		0.5	0.20831	0.000317788	153317		0.5	0.023262	0.000183901	228369

## Sheet: Glycerophospholipids
PC aa - Draisma et al., 2015
PC 24:0					PC 28:1					PC 30:0					PC 32:0
thresh	pval	r2	nsnps		thresh	pval	r2	nsnps		thresh	pval	r2	nsnps		thresh	pval	r2	nsnps
0.001	0.113076	0.000383307	900		0.001	0.00074349	0.00134901	938		0.001	0.160494	0.000131717	939		0.001	0.0617225	0.000317331	939
0.05	0.0810421	0.00051143	21379		0.05	0.0587454	0.000327635	22493		0.05	0.24198	6.55223e-05	22488		0.05	0.370533	1.46037e-05	22491
0.1	0.0056683	0.00167663	38383		0.1	0.0208357	0.000554607	40450		0.1	0.168128	0.000123659	40448		0.1	0.0957951	0.000228053	40443
0.2	0.0079801	0.00151867	68472		0.2	0.00597414	0.000844592	72166		0.2	0.165348	0.000126536	72195		0.2	0.0573649	0.000332676	72174
0.3	0.00580824	0.00166532	94926		0.3	0.00318775	0.000994555	99996		0.3	0.309792	3.29608e-05	100017		0.3	0.0256484	0.000507903	100003
0.4	0.0056271	0.00168001	118543		0.4	0.00196309	0.00111166	124985		0.4	0.323953	2.78917e-05	124995		0.4	0.0177191	0.000591498	124961
0.5	0.00776225	0.0015314	139633		0.5	0.00427538	0.000924196	147284		0.5	0.229486	7.33422e-05	147290		0.5	0.0196509	0.000567951	147257
PC 32:1					PC 32:2					PC 32:3					PC 34:1
thresh	pval	r2	nsnps		thresh	pval	r2	nsnps		thresh	pval	r2	nsnps		thresh	pval	r2	nsnps
0.001	0.397969	8.94571e-06	941		0.001	0.431792	3.94753e-06	941		0.001	0.00137208	0.00119883	940		0.001	0.29355	3.94398e-05	941
0.05	0.152094	0.000141207	22492		0.05	0.493333	3.73556e-08	22507		0.05	0.0125478	0.000670712	22490		0.05	0.383687	1.17031e-05	22483
0.1	0.21491	8.33712e-05	40446		0.1	0.34293	2.18777e-05	40452		0.1	0.00319921	0.000993693	40446		0.1	0.220504	7.93949e-05	40445
0.2	0.0769433	0.000271939	72186		0.2	0.480303	3.26231e-07	72193		0.2	0.000860738	0.001313	72178		0.2	0.0257953	0.000506625	72183
0.3	0.0196768	0.000567728	100027		0.3	0.354704	1.85701e-05	100043		0.3	7.4663e-05	0.00192122	100014		0.3	0.00925302	0.00074168	100010
0.4	0.0172558	0.000597624	124996		0.4	0.446196	2.44724e-06	125036		0.4	1.84925e-05	0.00227344	124986		0.4	0.00602061	0.000842869	124989
0.5	0.0286845	0.00048301	147284		0.5	0.389916	1.04496e-05	147317		0.5	9.60549e-05	0.00185796	147266		0.5	0.00939436	0.000738135	147286
PC 34:2					PC 34:3					PC 34:4					PC 36:0
thresh	pval	r2	nsnps		thresh	pval	r2	nsnps		thresh	pval	r2	nsnps		thresh	pval	r2	nsnps
0.001	0.00748975	0.000791192	939		0.001	0.413874	6.33127e-06	940		0.001	0.226878	7.5051e-05	942		0.001	0.429124	4.26581e-06	939
0.05	0.103381	0.000213131	22493		0.05	0.223528	7.73043e-05	22486		0.05	0.461943	1.22065e-06	22497		0.05	0.015461	0.000622605	22487
0.1	0.0123997	0.000673461	40448		0.1	0.161235	0.000130895	40434		0.1	0.469806	7.67454e-07	40442		0.1	0.0600062	0.000323184	40429
0.2	0.00319806	0.000993779	72171		0.2	0.0542523	0.0003444	72182		0.2	0.451557	1.98154e-06	72194		0.2	0.0426128	0.00039606	72165
0.3	0.000814402	0.0013266	100012		0.3	0.0263344	0.000501933	100021		0.3	0.324333	2.77591e-05	100038		0.3	0.0343389	0.000443114	100011
0.4	0.000756048	0.00134488	124985		0.4	0.0129798	0.000662886	125001		0.4	0.26129	5.46655e-05	125030		0.4	0.0357437	0.000434318	124995
0.5	0.00178715	0.00113446	147282		0.5	0.0231397	0.000530936	147308		0.5	0.394573	9.56304e-06	147303		0.5	0.0249737	0.000513806	147271
PC 36:1					PC 36:2					PC 36:3					PC 36:4
thresh	pval	r2	nsnps		thresh	pval	r2	nsnps		thresh	pval	r2	nsnps		thresh	pval	r2	nsnps
0.001	0.165735	0.000126165	941		0.001	0.00215165	0.00108943	940		0.001	0.0223949	0.000538378	939		0.001	0.0535137	0.000347302	939
0.05	0.458116	1.48002e-06	22482		0.05	0.13656	0.000160592	22486		0.05	0.288396	4.16536e-05	22485		0.05	0.0533923	0.000347783	22492
0.1	0.434734	3.61279e-06	40445		0.1	0.0777531	0.00026974	40443		0.1	0.134185	0.00016383	40443		0.1	0.220825	7.91612e-05	40446
0.2	0.464424	1.06667e-06	72184		0.2	0.0687109	0.000295035	72174		0.2	0.175878	0.000115964	72169		0.2	0.180342	0.000111723	72179
0.3	0.343899	2.16025e-05	100009		0.3	0.0259704	0.000505044	100031		0.3	0.0579431	0.000330567	100000		0.3	0.167968	0.000123806	100024
0.4	0.317411	3.01774e-05	124992		0.4	0.0228004	0.000534263	125024		0.4	0.0489463	0.000366329	124982		0.4	0.278587	4.60838e-05	125005
0.5	0.416791	5.90586e-06	147280		0.5	0.0448917	0.000384822	147319		0.5	0.0852534	0.000251203	147268		0.5	0.218505	8.07831e-05	147286
PC 36:5					PC 36:6					PC 38:0					PC 38:1
thresh	pval	r2	nsnps		thresh	pval	r2	nsnps		thresh	pval	r2	nsnps		thresh	pval	r2	nsnps
0.001	0.323415	2.80863e-05	938		0.001	0.272994	4.87622e-05	940		0.001	0.336756	2.37388e-05	941		0.001	0.467594	4.41746e-06	834
0.05	0.491177	6.54604e-08	22492		0.05	0.245356	6.35296e-05	22486		0.05	0.418017	5.72824e-06	22497		0.05	0.27351	0.000242244	19726
0.1	0.393556	9.75822e-06	40465		0.1	0.323216	2.81466e-05	40461		0.1	0.384974	1.14365e-05	40436		0.1	0.435376	1.76833e-05	35355
0.2	0.249455	6.11777e-05	72205		0.2	0.337488	2.35199e-05	72215		0.2	0.490413	7.72445e-08	72169		0.2	0.337393	0.000117598	62873
0.3	0.304818	3.4881e-05	100025		0.3	0.319667	2.93755e-05	100035		0.3	0.403656	7.95467e-06	100013		0.3	0.33656	0.000118881	87055
0.4	0.384548	1.15299e-05	125000		0.4	0.25727	5.68231e-05	125016		0.4	0.435546	3.52131e-06	125012		0.4	0.420621	2.68017e-05	108410
0.5	0.452767	1.88433e-06	147309		0.5	0.181292	0.000110872	147306		0.5	0.497108	7.02947e-09	147294		0.5	0.371808	7.14559e-05	127585
PC 38:2					PC 38:3					PC 38:4					PC 38:5
thresh	pval	r2	nsnps		thresh	pval	r2	nsnps		thresh	pval	r2	nsnps		thresh	pval	r2	nsnps
0.001	0.0293386	0.00172028	962		0.001	0.0092093	0.000742788	937		0.001	0.00655833	0.000822736	938		0.001	0.248758	6.15429e-05	938
0.05	0.00145495	0.00426023	23182		0.05	0.499899	8.58813e-12	22483		0.05	0.144053	0.000150932	22491		0.05	0.0369298	0.000427175	22489
0.1	0.0118624	0.00246066	41762		0.1	0.371918	1.42815e-05	40448		0.1	0.237256	6.84102e-05	40445		0.1	0.0382622	0.000419438	40457
0.2	0.00235346	0.00384075	74775		0.2	0.159038	0.000133313	72172		0.2	0.112192	0.000197428	72164		0.2	0.021243	0.000550228	72171
0.3	0.000376163	0.00545487	103797		0.3	0.429428	4.2295e-06	100006		0.3	0.129427	0.000170514	99991		0.3	0.0129243	0.000663877	100005
0.4	0.000668416	0.00494485	129896		0.4	0.352109	1.92751e-05	124980		0.4	0.212026	8.54777e-05	124976		0.4	0.0175232	0.000593954	124987
0.5	5.29272e-05	0.00721341	153317		0.5	0.236944	6.85943e-05	147274		0.5	0.148204	0.000145828	147246		0.5	0.00919293	0.000743105	147263
PC 38:6					PC 40:1					PC 40:2					PC 40:3
thresh	pval	r2	nsnps		thresh	pval	r2	nsnps		thresh	pval	r2	nsnps		thresh	pval	r2	nsnps
0.001	0.442188	2.82839e-06	939		0.001	0.221765	0.000121855	938		0.001	0.0262572	0.000502858	936		0.001	0.0184711	0.00058226	940
0.05	0.279589	4.56228e-05	22479		0.05	0.0252353	0.00079374	22246		0.05	0.342355	2.20591e-05	22479		0.05	0.22199	7.83984e-05	22485
0.1	0.244083	6.42705e-05	40450		0.1	0.0431505	0.000610451	39993		0.1	0.355956	1.82465e-05	40440		0.1	0.0990849	0.000221518	40447
0.2	0.273184	4.86631e-05	72180		0.2	0.00604955	0.00130597	71377		0.2	0.330685	2.56706e-05	72194		0.2	0.266713	5.18933e-05	72177
0.3	0.217755	8.13237e-05	99988		0.3	0.00644338	0.00128282	98911		0.3	0.206436	8.97087e-05	100029		0.3	0.230727	7.25643e-05	100005
0.4	0.105618	0.000209011	124961		0.4	0.00528485	0.00135571	123605		0.4	0.200746	9.41692e-05	125031		0.4	0.186448	0.000106228	124989
0.5	0.0885911	0.000243531	147260		0.5	0.00403082	0.00145592	145655		0.5	0.179759	0.000112327	147310		0.5	0.207231	8.91002e-05	147290
PC 40:4					PC 40:5					PC 40:6					PC 42:0
thresh	pval	r2	nsnps		thresh	pval	r2	nsnps		thresh	pval	r2	nsnps		thresh	pval	r2	nsnps
0.001	0.0274046	0.000493306	938		0.001	0.0083827	0.00076513	936		0.001	0.126095	0.000175363	937		0.001	0.136004	0.000161339	939
0.05	0.223648	7.72639e-05	22491		0.05	0.39913	8.74106e-06	22486		0.05	0.281524	4.47361e-05	22488		0.05	0.0237385	0.000525191	22504
0.1	0.243562	6.46049e-05	40439		0.1	0.172949	0.000118865	40454		0.1	0.458127	1.479e-06	40452		0.1	0.00293404	0.00101451	40444
0.2	0.0643919	0.000308636	72154		0.2	0.126959	0.000174137	72174		0.2	0.419531	5.51718e-06	72186		0.2	0.00854982	0.000760091	72165
0.3	0.0607669	0.00032072	99987		0.3	0.118183	0.000187584	100000		0.3	0.482925	2.4519e-07	100004		0.3	0.00187194	0.0011232	99990
0.4	0.111649	0.000198407	124984		0.4	0.121743	0.000181987	124945		0.4	0.30811	3.36024e-05	124961		0.4	0.00177554	0.00113605	124993
0.5	0.0450382	0.000384326	147260		0.5	0.0662797	0.00030264	147212		0.5	0.25971	5.55154e-05	147255		0.5	0.00392592	0.000944587	147269
PC 42:1					PC 42:2					PC 42:4					PC 42:5
thresh	pval	r2	nsnps		thresh	pval	r2	nsnps		thresh	pval	r2	nsnps		thresh	pval	r2	nsnps
0.001	0.083275	0.000255881	939		0.001	0.124606	0.000177629	940		0.001	0.0706094	0.000289424	940		0.001	0.079552	0.000265212	939
0.05	0.0578914	0.00033071	22488		0.05	0.205136	9.07118e-05	22487		0.05	0.215165	8.31648e-05	22486		0.05	0.0748905	0.000277484	22488
0.1	0.0051668	0.000879055	40434		0.1	0.0653602	0.000305537	40431		0.1	0.305584	3.45643e-05	40445		0.1	0.0822124	0.000258569	40428
0.2	0.052524	0.00035126	72164		0.2	0.186836	0.000105883	72180		0.2	0.10379	0.000212364	72176		0.2	0.146667	0.000147716	72170
0.3	0.0299988	0.000472936	100004		0.3	0.169528	0.000122283	100000		0.3	0.0601485	0.000322688	100006		0.3	0.205698	9.02654e-05	100012
0.4	0.0123151	0.000675047	124994		0.4	0.190315	0.00010284	125003		0.4	0.0549743	0.000341605	124978		0.4	0.229854	7.31219e-05	124999
0.5	0.0298336	0.00047416	147286		0.5	0.248336	6.1818e-05	147280		0.5	0.0317115	0.00046065	147253		0.5	0.292601	3.98521e-05	147281
PC 42:6
thresh	pval	r2	nsnps
0.001	0.208599	9.97061e-05	935
0.05	0.0504043	0.00040784	22441
0.1	0.0212317	0.000623444	40347
0.2	0.0483815	0.000417744	71990
0.3	0.0480041	0.000419641	99742
0.4	0.0524881	0.000398083	124702
0.5	0.0793515	0.0003009	146936
PC ae - Draisma et al., 2015
PC 30:0					PC 32:1					PC 32:2					PC 34:0
thresh	pval	r2	nsnps		thresh	pval	r2	nsnps		thresh	pval	r2	nsnps		thresh	pval	r2	nsnps
0.001	0.129657	0.000192626	940		0.001	0.0127323	0.000667337	939		0.001	0.0104229	0.000713791	938		0.001	0.0844975	0.000252955	940
0.05	0.280827	5.09977e-05	22455		0.05	0.347042	2.06871e-05	22484		0.05	0.0353621	0.00043667	22496		0.05	0.395162	9.45398e-06	22497
0.1	0.113814	0.000220357	40370		0.1	0.101148	0.000217377	40432		0.1	0.00139809	0.00119425	40448		0.1	0.468896	8.14555e-07	40461
0.2	0.0362324	0.000488342	72035		0.2	0.0161609	0.000612456	72159		0.2	0.000191843	0.00168486	72182		0.2	0.310773	3.25883e-05	72196
0.3	0.0102951	0.000811352	99777		0.3	0.00190669	0.00111874	99997		0.3	1.65469e-05	0.00230161	100028		0.3	0.183151	0.000109137	100015
0.4	0.00880947	0.000852573	124740		0.4	0.000737665	0.00135094	124979		0.4	1.51522e-06	0.0029106	125007		0.4	0.174499	0.000117284	125023
0.5	0.0194606	0.000645409	147001		0.5	0.00119313	0.00123297	147278		0.5	2.68364e-06	0.0027645	147310		0.5	0.281988	4.4512e-05	147305
PC 34:1					PC 34:2					PC 34:3					PC 36:0
thresh	pval	r2	nsnps		thresh	pval	r2	nsnps		thresh	pval	r2	nsnps		thresh	pval	r2	nsnps
0.001	0.195756	9.81954e-05	940		0.001	0.159234	0.000133078	941		0.001	0.113481	0.000195194	939		0.001	0.179698	0.000112354	939
0.05	0.215372	8.30269e-05	22482		0.05	0.214386	8.37283e-05	22487		0.05	0.491526	6.03375e-08	22478		0.05	0.00245139	0.00105816	22491
0.1	0.415159	6.1418e-06	40435		0.1	0.330169	2.58237e-05	40444		0.1	0.165605	0.00012625	40451		0.1	0.0147828	0.000633075	40436
0.2	0.362179	1.66315e-05	72186		0.2	0.214747	8.3467e-05	72186		0.2	0.0739459	0.000279964	72197		0.2	0.00709162	0.000804277	72156
0.3	0.16298	0.000129038	100008		0.3	0.142582	0.000152745	100015		0.3	0.0668697	0.000300644	100021		0.3	0.014478	0.000637869	99991
0.4	0.113062	0.000195924	125013		0.4	0.124089	0.000178311	125006		0.4	0.0460683	0.00037926	125010		0.4	0.0106825	0.000708252	124992
0.5	0.166537	0.000125297	147303		0.5	0.172553	0.000119192	147308		0.5	0.0479896	0.0003705	147302		0.5	0.00591599	0.000847136	147281
PC 36:1					PC 36:2					PC 36:3					PC 36:4
thresh	pval	r2	nsnps		thresh	pval	r2	nsnps		thresh	pval	r2	nsnps		thresh	pval	r2	nsnps
0.001	0.0437644	0.000390354	939		0.001	0.0315335	0.000461955	940		0.001	0.314028	3.13858e-05	940		0.001	0.109425	0.000202185	938
0.05	0.101936	0.000215894	22481		0.05	0.403694	7.94935e-06	22491		0.05	0.0387539	0.000416656	22496		0.05	0.0273932	0.000493201	22491
0.1	0.169052	0.000122716	40431		0.1	0.28304	4.4039e-05	40456		0.1	0.221525	7.86774e-05	40459		0.1	0.232057	7.1678e-05	40437
0.2	0.208358	8.82076e-05	72178		0.2	0.260321	5.51841e-05	72185		0.2	0.238313	6.77394e-05	72198		0.2	0.22924	7.3503e-05	72188
0.3	0.234954	6.98374e-05	100017		0.3	0.160386	0.000131835	100037		0.3	0.392052	1.00377e-05	100043		0.3	0.274024	4.8257e-05	100028
0.4	0.334634	2.44025e-05	125023		0.4	0.111177	0.00019914	125034		0.4	0.396589	9.19243e-06	125024		0.4	0.46639	9.51532e-07	124987
0.5	0.220774	7.92072e-05	147308		0.5	0.208951	8.77594e-05	147344		0.5	0.322461	2.83978e-05	147328		0.5	0.367818	1.52466e-05	147270
PC 36:5					PC 38:0					PC 38:1					PC 38:2
thresh	pval	r2	nsnps		thresh	pval	r2	nsnps		thresh	pval	r2	nsnps		thresh	pval	r2	nsnps
0.001	0.0766998	0.000272584	940		0.001	0.362065	1.66624e-05	940		0.001	0.167508	0.000142145	940		0.001	0.0582053	0.00032953	941
0.05	0.280109	4.53877e-05	22497		0.05	0.499117	6.5477e-10	22491		0.05	0.000953602	0.00147288	22429		0.05	0.0648073	0.000307095	22496
0.1	0.345606	2.11041e-05	40458		0.1	0.374742	1.36388e-05	40458		0.1	0.0034103	0.00111892	40328		0.1	0.0754467	0.000275827	40451
0.2	0.246631	6.27862e-05	72219		0.2	0.364602	1.60304e-05	72201		0.2	7.9077e-05	0.00218063	72000		0.2	0.0212004	0.000550609	72195
0.3	0.190252	0.000102867	100049		0.3	0.405286	7.68466e-06	100014		0.3	1.75135e-05	0.00261564	99770		0.3	0.0443785	0.000387246	100024
0.4	0.0879117	0.000245098	125035		0.4	0.475856	4.90507e-07	124991		0.4	1.59283e-05	0.00264314	124701		0.4	0.0752569	0.00027634	125020
0.5	0.121281	0.000182654	147317		0.5	0.414183	6.28699e-06	147284		0.5	5.14217e-06	0.00297169	146937		0.5	0.0355087	0.000435705	147330
PC 38:3					PC 38:4					PC 38:5					PC 38:6
thresh	pval	r2	nsnps		thresh	pval	r2	nsnps		thresh	pval	r2	nsnps		thresh	pval	r2	nsnps
0.001	0.00577929	0.000852566	939		0.001	0.0678546	0.000297622	938		0.001	0.232533	7.13636e-05	940		0.001	0.447829	2.30038e-06	939
0.05	0.133651	0.000164563	22496		0.05	0.000551787	0.00142252	22486		0.05	0.00874101	0.000754907	22482		0.05	0.122119	0.000181334	22497
0.1	0.285482	4.29403e-05	40453		0.1	0.00452021	0.000910901	40438		0.1	0.0931492	0.000233544	40436		0.1	0.239841	6.68143e-05	40454
0.2	0.147958	0.000146106	72185		0.2	0.000615954	0.00139537	72161		0.2	0.0544618	0.000343585	72169		0.2	0.322741	2.83057e-05	72190
0.3	0.253213	5.90387e-05	100007		0.3	0.000635615	0.00138762	100004		0.3	0.0775838	0.000270183	100010		0.3	0.409793	6.95718e-06	100026
0.4	0.326992	2.68707e-05	125010		0.4	0.00190221	0.00111931	124988		0.4	0.169526	0.00012222	125002		0.4	0.418316	5.68679e-06	125016
0.5	0.199009	9.55292e-05	147303		0.5	0.000327062	0.00155205	147274		0.5	0.12825	0.000172164	147282		0.5	0.387019	1.10237e-05	147324
PC 40:1					PC 40:2					PC 40:3					PC 40:4
thresh	pval	r2	nsnps		thresh	pval	r2	nsnps		thresh	pval	r2	nsnps		thresh	pval	r2	nsnps
0.001	0.244869	6.38075e-05	938		0.001	0.0213338	0.000549264	941		0.001	0.00815321	0.000771236	940		0.001	0.00716183	0.000801739	939
0.05	0.152904	0.000140246	22481		0.05	0.438642	3.18847e-06	22492		0.05	0.145796	0.000148726	22491		0.05	0.178522	0.000113428	22487
0.1	0.356704	1.80413e-05	40443		0.1	0.375178	1.35373e-05	40437		0.1	0.26748	5.1478e-05	40448		0.1	0.443956	2.65654e-06	40430
0.2	0.15913	0.00013321	72189		0.2	0.493452	3.60337e-08	72180		0.2	0.103789	0.000212366	72186		0.2	0.206982	8.92427e-05	72160
0.3	0.136104	0.000161226	100019		0.3	0.470142	7.50481e-07	100021		0.3	0.181116	0.000111005	100018		0.3	0.292932	3.96956e-05	99990
0.4	0.248268	6.18319e-05	125014		0.4	0.473847	5.75499e-07	125035		0.4	0.216925	8.19026e-05	125005		0.4	0.487041	1.41148e-07	124975
0.5	0.187826	0.000104968	147286		0.5	0.397608	9.00802e-06	147325		0.5	0.13501	0.000162683	147298		0.5	0.27621	4.72039e-05	147266
PC 40:5					PC 40:6					PC 42:0					PC 42:1
thresh	pval	r2	nsnps		thresh	pval	r2	nsnps		thresh	pval	r2	nsnps		thresh	pval	r2	nsnps
0.001	0.0486155	0.000367729	940		0.001	0.468499	8.35516e-07	940		0.001	0.271091	5.6245e-05	941		0.001	0.0153579	0.000624224	937
0.05	0.31082	3.25708e-05	22482		0.05	0.0425599	0.000396328	22489		0.05	0.149527	0.000163259	22444		0.05	0.463069	1.14941e-06	22491
0.1	0.393545	9.75512e-06	40451		0.1	0.019229	0.000572803	40459		0.1	0.128799	0.000194019	40336		0.1	0.178326	0.000113628	40449
0.2	0.351095	1.95511e-05	72175		0.2	0.0101445	0.000720101	72184		0.2	0.283862	4.94321e-05	71982		0.2	0.349869	1.98933e-05	72181
0.3	0.386227	1.11817e-05	100022		0.3	0.00870741	0.000755809	100025		0.3	0.358943	1.97617e-05	99746		0.3	0.304366	3.50434e-05	99997
0.4	0.497867	3.82363e-09	124988		0.4	0.00441235	0.000916665	125017		0.4	0.408201	8.1612e-06	124678		0.4	0.436552	3.4117e-06	124991
0.5	0.356719	1.8035e-05	147295		0.5	0.00183676	0.00112781	147307		0.5	0.406507	8.47101e-06	146936		0.5	0.325056	2.75185e-05	147294
PC 42:2					PC 42:3					PC 42:4					PC 42:5
thresh	pval	r2	nsnps		thresh	pval	r2	nsnps		thresh	pval	r2	nsnps		thresh	pval	r2	nsnps
0.001	0.0480322	0.00037036	939		0.001	0.020694	0.000556151	938		0.001	0.0112115	0.000696822	935		0.001	0.114051	0.000219909	938
0.05	0.0249818	0.000513801	22490		0.05	0.160487	0.000131708	22491		0.05	0.105984	0.000208314	22487		0.05	0.0833013	0.000289625	22440
0.1	0.0288128	0.000481954	40450		0.1	0.0512012	0.000356679	40446		0.1	0.0320179	0.000458527	40450		0.1	0.0569039	0.00037851	40342
0.2	0.00470716	0.000901357	72191		0.2	0.118304	0.000187291	72180		0.2	0.0902038	0.00023991	72175		0.2	0.104004	0.000239977	72007
0.3	0.00395157	0.000943155	100034		0.3	0.142103	0.000153354	100014		0.3	0.0571084	0.000333574	100018		0.3	0.0434505	0.000443636	99777
0.4	0.00426689	0.000924794	125033		0.4	0.145988	0.000148489	124997		0.4	0.0364752	0.000429883	125009		0.4	0.030439	0.000531774	124702
0.5	0.00117378	0.00123713	147332		0.5	0.218051	8.11036e-05	147301		0.5	0.0831083	0.000256284	147301		0.5	0.0745314	0.000315138	146964
PC 44:3					PC 44:4					PC 44:5					PC 44:6
thresh	pval	r2	nsnps		thresh	pval	r2	nsnps		thresh	pval	r2	nsnps		thresh	pval	r2	nsnps
0.001	0.00470801	0.000901074	938		0.001	0.0230022	0.000532349	939		0.001	0.0390579	0.000414955	938		0.001	0.0283061	0.0004859	937
0.05	0.185311	0.000107172	22489		0.05	0.261094	5.4776e-05	22492		0.05	0.0439575	0.000389352	22489		0.05	0.00123138	0.00122542	22502
0.1	0.0648206	0.000307052	40447		0.1	0.141123	0.000154628	40442		0.1	0.00570695	0.000855439	40435		0.1	9.73439e-05	0.00185486	40449
0.2	0.320406	2.91052e-05	72176		0.2	0.200393	9.44143e-05	72189		0.2	0.0037204	0.000957465	72169		0.2	6.15703e-05	0.00196997	72176
0.3	0.410065	6.91277e-06	100009		0.3	0.139943	0.000156153	100024		0.3	0.0010736	0.0012588	99990		0.3	1.94845e-05	0.00226051	100019
0.4	0.41928	5.5499e-06	125013		0.4	0.146543	0.000147828	125025		0.4	0.000706621	0.00136153	124973		0.4	8.186e-06	0.00248062	124993
0.5	0.465024	1.03039e-06	147299		0.5	0.240893	6.61766e-05	147314		0.5	0.00240196	0.0010628	147278		0.5	4.59926e-05	0.00204345	147289
LPC - Rhee et al., 2013 & Draisma et al., 2015
LPC 14:0					LPC 16:0					LPC 16:1					LPC 17:0
thresh	pval	r2	nsnps		thresh	pval	r2	nsnps		thresh	pval	r2	nsnps		thresh	pval	r2	nsnps
0.001	0.23877	0.000242975	962		0.001	0.209914	8.70241e-05	939		0.001	0.0586241	0.0003282	939		0.001	0.131898	0.000166972	939
0.05	0.298334	0.00013489	23182		0.05	0.000154265	0.00173931	22496		0.05	0.0735326	0.000281222	22485		0.05	3.43798e-06	0.00270127	22495
0.1	0.377287	4.70735e-05	41762		0.1	1.11612e-05	0.00240152	40461		0.1	0.0306016	0.000468717	40442		0.1	1.10379e-07	0.00358306	40451
0.2	0.345802	7.57943e-05	74775		0.2	3.99285e-06	0.00266311	72181		0.2	0.0166012	0.000606547	72181		0.2	1.02267e-09	0.00479324	72191
0.3	0.294427	0.000140711	103797		0.3	8.81846e-07	0.00304919	100001		0.3	0.044878	0.000385042	100015		0.3	3.76738e-10	0.00505232	100026
0.4	0.123374	0.000646046	129896		0.4	1.43909e-06	0.00292379	124994		0.4	0.0683917	0.000296114	124996		0.4	4.23729e-10	0.00502181	125019
0.5	0.166135	0.000452704	153317		0.5	1.13586e-06	0.00298435	147288		0.5	0.0628207	0.000313736	147303		0.5	8.52107e-11	0.00543841	147292
LPC 18:0					LPC 18:1					LPC 18:2					LPC 20:3
thresh	pval	r2	nsnps		thresh	pval	r2	nsnps		thresh	pval	r2	nsnps		thresh	pval	r2	nsnps
0.001	0.460784	1.29638e-06	939		0.001	0.0501355	0.000361206	940		0.001	0.327737	2.66272e-05	938		0.001	0.189336	0.000103633	938
0.05	1.81113e-08	0.00404926	22486		0.05	0.0139531	0.000646288	22511		0.05	0.209268	8.75324e-05	22490		0.05	0.0129193	0.000663965	22492
0.1	1.92021e-12	0.00642542	40452		0.1	0.00372579	0.000957246	40475		0.1	0.155147	0.000137688	40453		0.1	0.00114871	0.00124225	40460
0.2	8.99712e-17	0.00902708	72184		0.2	0.00168683	0.00114866	72213		0.2	0.0701185	0.000290936	72197		0.2	0.000105782	0.00183376	72185
0.3	5.83191e-18	0.00974212	100026		0.3	0.00140981	0.00119237	100056		0.3	0.0855456	0.000250551	100016		0.3	0.000390751	0.00150791	100018
0.4	1.5903e-18	0.0100818	124995		0.4	0.00480526	0.000896442	125044		0.4	0.116862	0.000189662	125015		0.4	0.000377057	0.00151675	125010
0.5	1.94595e-19	0.0106309	147278		0.5	0.00528694	0.000873707	147338		0.5	0.100111	0.000219445	147266		0.5	0.0001577	0.00173381	147289
LPC 20:4					LPC 20:5 PC1					LPC 22:6 PC1					LPC 28:0
thresh	pval	r2	nsnps		thresh	pval	r2	nsnps		thresh	pval	r2	nsnps		thresh	pval	r2	nsnps
0.001	0.484785	1.9463e-07	940		0.001	0.026264	0.00180899	962		0.001	0.158879	0.00048069	962		0.001	0.284391	4.91847e-05	938
0.05	0.00670538	0.000817387	22500		0.05	5.12351e-05	0.00724274	23182		0.05	0.00423375	0.00333346	23182		0.05	0.15531	0.000155704	22447
0.1	0.00991998	0.000725418	40459		0.1	0.00035468	0.00550721	41762		0.1	0.0483268	0.00132855	41762		0.1	0.357885	2.00818e-05	40357
0.2	0.00220615	0.00108351	72186		0.2	0.00352809	0.00349034	74775		0.2	0.0607683	0.00115415	74775		0.2	0.366858	1.75288e-05	72004
0.3	0.000961398	0.00128603	100008		0.3	0.000292919	0.00567768	103797		0.3	0.0180343	0.00211426	103797		0.3	0.272681	5.53898e-05	99772
0.4	0.00491159	0.000891228	124992		0.4	0.000618215	0.00501393	129896		0.4	0.0146871	0.0022833	129896		0.4	0.287798	4.74707e-05	124724
0.5	0.00345823	0.000975121	147256		0.5	0.000757788	0.00483394	153317		0.5	0.0361494	0.00155469	153317		0.5	0.344315	2.43215e-05	146989
LPC 28:1					LPC 20:2
thresh	pval	r2	nsnps		thresh	pval	r2	nsnps
0.001	0.0052824	0.000873911	938		0.001	0.026897	0.000571475	868
0.05	0.414347	6.26174e-06	22493		0.05	0.0583799	0.00037808	20363
0.1	0.292948	3.96942e-05	40451		0.1	0.020539	0.00064117	36488
0.2	0.385095	1.14132e-05	72179		0.2	0.0175387	0.00068243	64867
0.3	0.46055	1.31206e-06	100018		0.3	0.0307068	0.000537635	89563
0.4	0.419062	5.58186e-06	125018		0.4	0.0405742	0.000467421	111600
0.5	0.460734	1.29982e-06	147309		0.5	0.0471922	0.000429966	131229
LPE - Rhee et al., 2013 & Shin et al., 2014
LPE 16:0					LPE 18:0					LPE 18:1					LPE 18:2
thresh	pval	r2	nsnps		thresh	pval	r2	nsnps		thresh	pval	r2	nsnps		thresh	pval	r2	nsnps
0.001	0.318469	0.000107301	962		0.001	0.348189	7.33437e-05	962		0.001	0.420374	1.94485e-05	962		0.001	0.0206716	0.00200276	962
0.05	0.0256402	0.00182833	23182		0.05	0.0288722	0.00173309	23182		0.05	0.189152	0.000373826	23182		0.05	0.00207159	0.0039517	23182
0.1	0.0164563	0.00218947	41762		0.1	0.0352489	0.00157457	41762		0.1	0.304058	0.000126643	41762		0.1	7.25065e-05	0.00692958	41762
0.2	0.00136607	0.00431544	74775		0.2	0.00459658	0.00326293	74775		0.2	0.1681	0.000445407	74775		0.2	0.00313222	0.00359306	74775
0.3	0.000656813	0.00496034	103797		0.3	0.00363981	0.00346347	103797		0.3	0.176997	0.000413733	103797		0.3	0.00183989	0.00405507	103797
0.4	0.00227535	0.00387008	129896		0.4	0.00710516	0.00289168	129896		0.4	0.261839	0.00019586	129896		0.4	0.0018888	0.00403219	129896
0.5	0.00145974	0.00425735	153317		0.5	0.00722432	0.00287759	153317		0.5	0.224275	0.000276606	153317		0.5	0.00373057	0.00344226	153317
LPE 20:4					LPE 22:6
thresh	pval	r2	nsnps		thresh	pval	r2	nsnps
0.001	0.32574	9.82801e-05	962		0.001	0.207333	0.000320462	962
0.05	0.165982	0.000453279	23182		0.05	0.000725498	0.0048724	23182
0.1	0.275718	0.000170867	41762		0.1	0.00209604	0.00394148	41762
0.2	0.135632	0.000582848	74775		0.2	0.000308722	0.00563083	74775
0.3	0.0615851	0.00114411	103797		0.3	4.12636e-05	0.00743824	103797
0.4	0.0926614	0.000844736	129896		0.4	8.39534e-05	0.00679758	129896
0.5	0.0936831	0.000836936	153317		0.5	2.61986e-05	0.00784925	153317
LPI - Shin et al., 2014
LPI 16:0					LPI 18:0					LPI 20:4
thresh	pval	r2	nsnps		thresh	pval	r2	nsnps		thresh	pval	r2	nsnps
0.001	0.100192	0.000274185	867		0.001	0.186061	0.00010985	869		0.001	0.276994	4.76417e-05	868
0.05	0.327289	3.34795e-05	20365		0.05	0.31979	3.02425e-05	20368		0.05	0.225849	7.7046e-05	20370
0.1	0.176728	0.000143995	36484		0.1	0.0622481	0.000325395	36488		0.1	0.190342	0.000104537	36492
0.2	0.0907877	0.000298447	64861		0.2	0.0304298	0.000484478	64867		0.2	0.466034	9.88507e-07	64867
0.3	0.114877	0.000241212	89586		0.3	0.0277927	0.000505242	89587		0.3	0.393949	9.84659e-06	89558
0.4	0.113076	0.000244978	111594		0.4	0.0486318	0.000379165	111588		0.4	0.473831	5.86188e-07	111582
0.5	0.163605	0.000160534	131228		0.5	0.0943841	0.000238174	131215		0.5	0.429617	4.27874e-06	131209
Inositol metabolism - Shin et al., 2014
Chiro-inositol					myo-inositol					scyllo-inositol
thresh	pval	r2	nsnps		thresh	pval	r2	nsnps		thresh	pval	r2	nsnps
0.001	0.0197212	0.00165555	868		0.001	0.000378464	0.00154137	868		0.001	0.0238315	0.000640721	868
0.05	0.350257	5.77862e-05	20351		0.05	0.0876087	0.000249864	20368		0.05	0.0486131	0.000449395	20367
0.1	0.186759	0.000309299	36460		0.1	0.116721	0.000193042	36490		0.1	0.038511	0.000510843	36491
0.2	0.0987676	0.000648425	64825		0.2	0.382319	1.21889e-05	64866		0.2	0.141316	0.000188639	64866
0.3	0.0911689	0.000694472	89508		0.3	0.452662	1.92365e-06	89586		0.3	0.0464825	0.000461124	89595
0.4	0.0257612	0.00147984	111521		0.4	0.402711	8.25139e-06	111586		0.4	0.0297244	0.000580432	111597
0.5	0.0140342	0.00188255	131127		0.5	0.430439	4.17667e-06	131210		0.5	0.0809587	0.000319646	131214

## Sheet: Sphingolipids
Sphingomylein (SM) - Rhee et al., 2013 & Draisma et al., 2015 & Shin et al., 2014
SM 14:0					SM 18:1					SM 20:2					SM 22:0
thresh	pval	r2	nsnps		thresh	pval	r2	nsnps		thresh	pval	r2	nsnps		thresh	pval	r2	nsnps
0.001	0.432984	1.37224e-05	962		0.001	0.001222	0.00122696	939		0.001	0.112433	0.000196938	938		0.001	0.0903536	0.000862729	962
0.05	0.351864	6.96617e-05	23182		0.05	0.0345654	0.000441611	22500		0.05	0.0143573	0.00063954	22495		0.05	0.257351	0.000204458	23182
0.1	0.166984	0.000449538	41762		0.1	0.153153	0.00013992	40457		0.1	0.121853	0.000181697	40444		0.1	0.211183	0.000310029	41762
0.2	0.100782	0.00078534	74775		0.2	0.10223	0.000215276	72185		0.2	0.056411	0.000336117	72185		0.2	0.278051	0.000166893	74775
0.3	0.022839	0.00192177	103797		0.3	0.149801	0.000143854	99984		0.3	0.122477	0.000180737	100006		0.3	0.393628	3.50827e-05	103797
0.4	0.00816556	0.00277402	129896		0.4	0.140145	0.000155849	124963		0.4	0.0987463	0.00022204	124988		0.4	0.365951	5.65361e-05	129896
0.5	0.0189992	0.00207159	153317		0.5	0.109381	0.000202209	147254		0.5	0.0751886	0.000276525	147263		0.5	0.424744	1.73474e-05	153317
SM 22:1					SM 24:0					SM 24:1					SM 26:0
thresh	pval	r2	nsnps		thresh	pval	r2	nsnps		thresh	pval	r2	nsnps		thresh	pval	r2	nsnps
0.001	0.389908	3.76456e-05	962		0.001	0.03348	0.000448744	939		0.001	0.0573537	0.000332672	940		0.001	0.0886938	0.000276925	939
0.05	0.0351086	0.00157772	23182		0.05	0.00168049	0.00114958	22493		0.05	0.0247738	0.000515607	22493		0.05	1.60483e-13	0.00804714	22422
0.1	0.10924	0.000729181	41762		0.1	0.000548241	0.0014243	40454		0.1	0.030682	0.000467948	40446		0.1	1.2454e-18	0.0115415	40286
0.2	0.127173	0.000625656	74775		0.2	0.00038748	0.0015102	72171		0.2	0.0122649	0.000675993	72169		0.2	5.00895e-24	0.0152323	71913
0.3	0.118748	0.000671931	103797		0.3	0.00105149	0.00126407	100008		0.3	0.0348634	0.000439785	100001		0.3	4.77686e-24	0.0152464	99606
0.4	0.136761	0.000577386	129896		0.4	0.000428861	0.00148505	124992		0.4	0.0213705	0.000548875	124966		0.4	3.22416e-26	0.0167301	124475
0.5	0.124672	0.000638996	153317		0.5	0.000174927	0.00170813	147285		0.5	0.0163363	0.000609984	147263		0.5	4.20762e-27	0.0173342	146709
SM 26:1					SM 16:0
thresh	pval	r2	nsnps		thresh	pval	r2	nsnps
0.001	0.473919	5.72718e-07	940		0.001	0.0265328	0.000507861	868
0.05	0.000267835	0.00160278	22495		0.05	0.151148	0.000144442	20369
0.1	0.000292983	0.00158045	40428		0.1	0.303374	3.5967e-05	36491
0.2	0.000145529	0.00175506	72128		0.2	0.161668	0.000132411	64866
0.3	7.43965e-05	0.0019234	99959		0.3	0.169264	0.000124347	89588
0.4	5.31703e-06	0.00259184	124904		0.4	0.234157	7.13999e-05	111585
0.5	9.73696e-06	0.00243782	147157		0.5	0.33777	2.37834e-05	131216

## Sheet: Sterols
Cholesterol ester (CE) - Rhee et al., 2013
CE 14:0					CE 16:0					CE 16:1:PC1					CE 18:0
thresh	pval	r2	nsnps		thresh	pval	r2	nsnps		thresh	pval	r2	nsnps		thresh	pval	r2	nsnps
0.001	0.223387	0.000278776	962		0.001	0.281265	0.00016152	962		0.001	0.365591	5.68526e-05	962		0.001	0.180442	0.000402044	962
0.05	0.0394263	0.00148656	23182		0.05	0.00724188	0.00287553	23182		0.05	0.125219	0.000636049	23182		0.05	0.083973	0.000915372	23182
0.1	0.00339378	0.00352381	41762		0.1	0.000721444	0.00487735	41762		0.1	0.0442757	0.00139619	41762		0.1	0.0578871	0.0011908	41762
0.2	0.00261686	0.00374867	74775		0.2	0.00153281	0.0042146	74775		0.2	0.0195955	0.00204635	74775		0.2	0.0165947	0.00218258	74775
0.3	0.00163617	0.00415754	103797		0.3	0.00123457	0.0044042	103797		0.3	0.0233846	0.00190266	103797		0.3	0.0106978	0.00254698	103797
0.4	0.00143773	0.00427065	129896		0.4	0.00117401	0.00444837	129896		0.4	0.0266686	0.00179671	129896		0.4	0.00876771	0.00271403	129896
0.5	0.00433953	0.00331228	153317		0.5	0.0013319	0.00433764	153317		0.5	0.0364591	0.00154797	153317		0.5	0.0058192	0.00306136	153317
CE 18:1					CE 18:2					CE 18:3					CE 20:3
thresh	pval	r2	nsnps		thresh	pval	r2	nsnps		thresh	pval	r2	nsnps		thresh	pval	r2	nsnps
0.001	0.47519	1.86541e-06	962		0.001	0.449095	7.88574e-06	962		0.001	0.491652	2.10935e-07	962		0.001	0.192161	0.000364497	962
0.05	0.150512	0.000515115	23182		0.05	0.13647	0.000578786	23182		0.05	0.0178149	0.0021243	23182		0.05	0.144763	0.000540231	23182
0.1	0.0235987	0.00189528	41762		0.1	0.00928693	0.00266561	41762		0.1	0.0052397	0.00315087	41762		0.1	0.0982786	0.000803035	41762
0.2	0.0191839	0.00206369	74775		0.2	0.0191485	0.0020652	74775		0.2	0.00955585	0.00264162	74775		0.2	0.250069	0.000218976	74775
0.3	0.0212575	0.00198001	103797		0.3	0.0217917	0.00195984	103797		0.3	0.00653946	0.00296208	103797		0.3	0.271482	0.000178246	103797
0.4	0.0128441	0.00239447	129896		0.4	0.0156178	0.00223255	129896		0.4	0.00768218	0.00282558	129896		0.4	0.228292	0.000266947	129896
0.5	0.0149576	0.00226821	153317		0.5	0.0216924	0.00196355	153317		0.5	0.00400031	0.00338219	153317		0.5	0.18382	0.000390879	153317
CE 20:4					CE 20:5					CE 22:6
thresh	pval	r2	nsnps		thresh	pval	r2	nsnps		thresh	pval	r2	nsnps
0.001	0.259835	0.000199665	962		0.001	0.161387	0.000470828	962		0.001	0.227766	0.000268195	962
0.05	0.3822	4.32676e-05	23182		0.05	9.72727e-05	0.00666509	23182		0.05	0.00339657	0.0035231	23182
0.1	0.169837	0.000439046	41762		0.1	4.16873e-06	0.00952033	41762		0.1	0.000573032	0.00508114	41762
0.2	0.382712	4.2881e-05	74775		0.2	4.39339e-06	0.00947246	74775		0.2	0.000257544	0.00579252	74775
0.3	0.198399	0.000345802	103797		0.3	1.15604e-06	0.0106922	103797		0.3	9.95219e-05	0.00664454	103797
0.4	0.19171	0.000365882	129896		0.4	1.04726e-06	0.0107826	129896		0.4	2.25241e-05	0.00798618	129896
0.5	0.226386	0.000271496	153317		0.5	8.10168e-07	0.0110177	153317		0.5	2.61413e-05	0.00785124	153317
Cholesterol - Kettunen et al., 2016
Free.C					Serum.C					Est.C
thresh	pval	r2	nsnps		thresh	pval	r2	nsnps		thresh	pval	r2	nsnps
0.001	0.169769	6.75813e-05	1410		0.001	0.0635891	0.000108254	1412		0.001	0.314386	1.73171e-05	1410
0.05	0.343324	1.20573e-05	34880		0.05	0.490748	2.50324e-08	35080		0.05	0.375939	7.40601e-06	34881
0.1	0.485175	1.02359e-07	62715		0.1	0.332326	8.74421e-06	63079		0.1	0.326633	1.4952e-05	62717
0.2	0.240753	3.67075e-05	111433		0.2	0.311499	1.12454e-05	112104		0.2	0.391846	5.58318e-06	111438
0.3	0.122456	0.000100173	154446		0.3	0.27204	1.71247e-05	155481		0.3	0.489959	4.69473e-08	154454
0.4	0.0957761	0.000126364	192519		0.4	0.332391	8.73694e-06	193845		0.4	0.41952	3.05681e-06	192530
0.5	0.0550018	0.000189222	226752		0.5	0.299714	1.28359e-05	228329		0.5	0.392278	5.5375e-06	226767
Other - Shin et al., 2014
4-androsten-3beta,17beta-diol disulfate 1*					4-androsten-3beta,17beta-diol disulfate 2*					5alpha-androstan-3beta,17beta-diol disulfate					7-alpha-hydroxy-3-oxo-4-cholestenoate (7-Hoca)
thresh	pval	r2	nsnps		thresh	pval	r2	nsnps		thresh	pval	r2	nsnps		thresh	pval	r2	nsnps
0.001	0.245504	6.44869e-05	868		0.001	0.366858	1.57814e-05	868		0.001	0.110972	0.000215113	868		0.001	0.0668491	0.000306569	868
0.05	4.88715e-05	0.00206175	20370		0.05	0.000794553	0.001359	20370		0.05	0.00227335	0.00116048	20371		0.05	0.12972	0.000173365	20370
0.1	3.19967e-06	0.00276502	36492		0.1	0.00625222	0.0008503	36492		0.1	0.000165763	0.00185626	36492		0.1	0.0328075	0.000461986	36492
0.2	7.59022e-06	0.00254126	64868		0.2	0.0186266	0.000591507	64866		0.2	0.000544325	0.00153767	64867		0.2	0.0436599	0.000398435	64867
0.3	9.84735e-07	0.00307136	89561		0.3	0.00990303	0.000740065	89582		0.3	0.000318468	0.00168085	89584		0.3	0.111355	0.000202683	89588
0.4	1.04076e-06	0.00305695	111587		0.4	0.00930326	0.000754948	111583		0.4	0.000618528	0.00150365	111586		0.4	0.145312	0.000152235	111587
0.5	3.75061e-07	0.00332307	131216		0.5	0.00511445	0.000898899	131209		0.5	0.000624002	0.00150131	131213		0.5	0.113535	0.000198906	131213
androsterone sulfate					cortisol					cortisone					dehydroisoandrosterone sulfate (DHEA-S)
thresh	pval	r2	nsnps		thresh	pval	r2	nsnps		thresh	pval	r2	nsnps		thresh	pval	r2	nsnps
0.001	0.109276	0.000206282	868		0.001	0.462909	1.18008e-06	868		0.001	0.371632	1.50333e-05	868		0.001	0.322082	2.90408e-05	868
0.05	0.163559	0.000130854	20366		0.05	0.292034	4.07976e-05	20368		0.05	0.30678	3.5737e-05	20369		0.05	0.027487	0.000501218	20370
0.1	0.182956	0.0001114	36489		0.1	0.0766351	0.000277582	36489		0.1	0.290973	4.24735e-05	36493		0.1	0.0859849	0.000253941	36492
0.2	0.271146	5.05995e-05	64865		0.2	0.00442669	0.00093234	64863		0.2	0.105837	0.000218577	64861		0.2	0.140059	0.000158784	64867
0.3	0.1625	0.000132005	89587		0.3	0.00199428	0.00112774	89580		0.3	0.0355621	0.000456298	89556		0.3	0.0319305	0.000467378	89583
0.4	0.159175	0.000135683	111584		0.4	0.00192704	0.00113621	111581		0.4	0.0265637	0.000523953	111580		0.4	0.0170261	0.000611314	111584
0.5	0.225657	7.73137e-05	131214		0.5	0.00363083	0.000980608	131210		0.5	0.0230226	0.000557571	131203		0.5	0.0182798	0.000594815	131211
epiandrosterone sulfate					estrone 3-sulfate					lathosterol					5-alpha-pregnan-3beta,20alpha-disulfate
thresh	pval	r2	nsnps		thresh	pval	r2	nsnps		thresh	pval	r2	nsnps		thresh	pval	r2	nsnps
0.001	0.248652	6.28817e-05	868		0.001	0.412828	5.29122e-05	870		0.001	0.355301	2.69582e-05	869		0.001	0.130321	0.000498632	867
0.05	0.163724	0.00013089	20369		0.05	0.0194531	0.00464019	20305		0.05	0.00460416	0.00132709	20364		0.05	0.135498	0.000477496	20368
0.1	0.146966	0.000150346	36491		0.1	0.00657036	0.00668428	36387		0.1	0.168123	0.000181048	36485		0.1	0.112959	0.00057783	36492
0.2	0.160184	0.000134777	64867		0.2	0.00401357	0.00763419	64699		0.2	0.113279	0.0002863	64841		0.2	0.108381	0.000601189	64861
0.3	0.0713652	0.000293196	89586		0.3	0.00149815	0.00956111	89325		0.3	0.150162	0.000210034	89544		0.3	0.143918	0.000445196	89555
0.4	0.0642806	0.000315237	111584		0.4	0.00254627	0.00851997	111288		0.4	0.197514	0.000141641	111537		0.4	0.115165	0.000566975	111579
0.5	0.0916953	0.000241567	131215		0.5	0.00212332	0.00887556	130837		0.5	0.265465	7.68738e-05	131160		0.5	0.13104	0.000495636	131191

## Sheet: Lipoproteins
High density lipoprotein (HDL) - Kettunen et al., 2016
HDL.D					HDL.C					S.HDL.L					S.HDL.P
thresh	pval	r2	nsnps		thresh	pval	r2	nsnps		thresh	pval	r2	nsnps		thresh	pval	r2	nsnps
0.001	0.29841	1.45186e-05	1412		0.001	0.0523929	0.000122059	1412		0.001	0.318133	1.16048e-05	1412		0.001	0.176453	4.47755e-05	1412
0.05	0.0147132	0.000246039	35046		0.05	0.000189685	0.000585825	35085		0.05	0.0247755	0.000200083	35047		0.05	0.0251649	0.000198727	35052
0.1	0.00399428	0.000365006	63012		0.1	7.51004e-05	0.00066643	63090		0.1	0.0634227	0.000120923	63007		0.1	0.0458777	0.000147517	63023
0.2	0.000532092	0.000555671	111974		0.2	1.02432e-05	0.000841378	112122		0.2	0.06991	0.000113102	111979		0.2	0.0493233	0.000141498	112000
0.3	0.0042598	0.000359032	155283		0.3	0.000138351	0.000613213	155506		0.3	0.0433474	0.000152258	155287		0.3	0.0369909	0.000165627	155317
0.4	0.00264199	0.000403571	193573		0.4	7.81571e-05	0.000662948	193869		0.4	0.0200293	0.000218697	193582		0.4	0.0179092	0.00022857	193619
0.5	0.00327873	0.000383383	228004		0.5	0.000184277	0.000588332	228354		0.5	0.0275628	0.000190833	228014		0.5	0.0252299	0.000198502	228059
S.HDL.TG					M.HDL.C					M.HDL.CE					M.HDL.FC
thresh	pval	r2	nsnps		thresh	pval	r2	nsnps		thresh	pval	r2	nsnps		thresh	pval	r2	nsnps
0.001	0.193428	3.47337e-05	1412		0.001	0.0386289	0.000144793	1412		0.001	0.0334438	0.000174207	1411		0.001	0.13765	5.52027e-05	1412
0.05	0.438258	1.12001e-06	35088		0.05	0.000477965	0.000505997	35087		0.05	0.00566103	0.000332745	35049		0.05	0.000985264	0.000444114	35088
0.1	0.15246	4.88229e-05	63094		0.1	0.000167144	0.000596713	63095		0.1	0.00396135	0.000365775	63015		0.1	0.000729956	0.000469695	63094
0.2	0.218581	2.80041e-05	112128		0.2	3.04689e-05	0.000745305	112124		0.2	0.00147261	0.000458624	111988		0.2	0.000163865	0.000598404	112127
0.3	0.357838	6.15428e-06	155513		0.3	0.00028475	0.000550601	155511		0.3	0.00721609	0.000310464	155299		0.3	0.00127899	0.000421946	155509
0.4	0.39801	3.09965e-06	193882		0.4	0.000197768	0.000582128	193876		0.4	0.00473426	0.000349249	193595		0.4	0.000804525	0.000461388	193877
0.5	0.482107	9.33759e-08	228370		0.5	0.000889972	0.0004528	228362		0.5	0.0126419	0.000259622	228030		0.5	0.00263964	0.000360861	228364
M.HDL.L					M.HDL.P					M.HDL.PL					L.HDL.C
thresh	pval	r2	nsnps		thresh	pval	r2	nsnps		thresh	pval	r2	nsnps		thresh	pval	r2	nsnps
0.001	0.0805016	0.000101939	1412		0.001	0.0982862	8.65245e-05	1412		0.001	0.141183	5.36059e-05	1412		0.001	0.0884252	8.46005e-05	1412
0.05	0.0017489	0.000442371	35052		0.05	0.00150934	0.000456293	35052		0.05	0.000374326	0.000527016	35088		0.05	0.00184818	0.000390835	35085
0.1	0.00388943	0.000367477	63023		0.1	0.0046855	0.000350207	63023		0.1	0.000488665	0.000504095	63094		0.1	0.000179304	0.000590622	63090
0.2	0.00106301	0.000489551	112000		0.2	0.000965533	0.000498705	112000		0.2	2.28124e-05	0.000770727	112128		0.2	4.34811e-05	0.000714123	112118
0.3	0.00504242	0.000343419	155317		0.3	0.0044903	0.000354147	155317		0.3	0.000195838	0.000582978	155513		0.3	0.000780141	0.000464037	155496
0.4	0.00431908	0.00035775	193619		0.4	0.00384259	0.000368604	193619		0.4	0.000156308	0.000602529	193882		0.4	0.000591468	0.000487719	193861
0.5	0.00973548	0.000283191	228059		0.5	0.00805988	0.000300363	228059		0.5	0.000526443	0.000497704	228370		0.5	0.00118159	0.000428687	228343
L.HDL.CE					L.HDL.FC					L.HDL.L					L.HDL.P
thresh	pval	r2	nsnps		thresh	pval	r2	nsnps		thresh	pval	r2	nsnps		thresh	pval	r2	nsnps
0.001	0.0901817	9.31118e-05	1412		0.001	0.219532	2.77713e-05	1412		0.001	0.144374	5.83934e-05	1412		0.001	0.147302	5.6993e-05	1411
0.05	0.00656473	0.00031913	35052		0.05	0.0042417	0.000321321	35087		0.05	0.00678518	0.000316102	35052		0.05	0.00718428	0.000310868	35053
0.1	0.00148527	0.000457814	63023		0.1	0.000349699	0.000532853	63092		0.1	0.00191753	0.000433689	63023		0.1	0.00208924	0.000425613	63023
0.2	0.000860471	0.000509685	112000		0.2	5.16574e-05	0.000699006	112127		0.2	0.000309927	0.00060768	112000		0.2	0.000233827	0.000634905	111997
0.3	0.00933004	0.000287049	155317		0.3	0.000588062	0.000488191	155512		0.3	0.00369843	0.00037216	155317		0.3	0.00294275	0.00039348	155311
0.4	0.00629369	0.000323001	193619		0.4	0.000273303	0.000554118	193881		0.4	0.00204165	0.000427781	193619		0.4	0.00173203	0.000443286	193607
0.5	0.0101819	0.000279131	228059		0.5	0.000552424	0.000493549	228367		0.5	0.00360427	0.00037456	228059		0.5	0.00313204	0.000387655	228046
L.HDL.PL					XL.HDL.C					XL.HDL.CE					XL.HDL.FC
thresh	pval	r2	nsnps		thresh	pval	r2	nsnps		thresh	pval	r2	nsnps		thresh	pval	r2	nsnps
0.001	0.162038	5.04542e-05	1412		0.001	0.145529	5.17497e-05	1412		0.001	0.174749	4.54138e-05	1412		0.001	0.140293	5.4044e-05	1412
0.05	0.00487977	0.000346449	35052		0.05	0.021905	0.000188648	35088		0.05	0.033352	0.000174442	35047		0.05	0.00648523	0.000286522	35088
0.1	0.00128502	0.000471536	63023		0.1	0.00690243	0.000281433	63093		0.1	0.0151699	0.000243312	63016		0.1	0.000937357	0.000448712	63094
0.2	0.00011154	0.000706747	112000		0.2	0.0121171	0.00023571	112126		0.2	0.0384116	0.000162435	111980		0.2	0.000687617	0.000475178	112128
0.3	0.00139398	0.00046382	155317		0.3	0.0476054	0.000129239	155509		0.3	0.136075	6.25664e-05	155290		0.3	0.00376603	0.00033146	155513
0.4	0.000653346	0.000535997	193619		0.4	0.0516837	0.000123149	193875		0.4	0.133804	6.37642e-05	193587		0.4	0.00427983	0.000320832	193882
0.5	0.00137779	0.000464927	228059		0.5	0.03237	0.000158371	228362		0.5	0.0990817	8.59123e-05	228017		0.5	0.0029667	0.000351364	228369
XL.HDL.L					XL.HDL.P					XL.HDL.PL					XL.HDL.TG
thresh	pval	r2	nsnps		thresh	pval	r2	nsnps		thresh	pval	r2	nsnps		thresh	pval	r2	nsnps
0.001	0.333182	9.64474e-06	1411		0.001	0.393478	3.78993e-06	1412		0.001	0.305924	1.33603e-05	1412		0.001	0.441038	1.02173e-06	1412
0.05	0.041257	0.000156407	35050		0.05	0.0210742	0.000214227	35052		0.05	0.0259673	0.000196	35052		0.05	0.254061	2.03347e-05	35088
0.1	0.00774854	0.000303957	63013		0.1	0.0014881	0.000457634	63023		0.1	0.00353576	0.000376348	63023		0.1	0.335409	8.38806e-06	63094
0.2	0.01374	0.000252155	111976		0.2	0.000578825	0.000547598	112000		0.2	0.00258533	0.000405603	112000		0.2	0.338065	8.10343e-06	112128
0.3	0.0661648	0.000117513	155278		0.3	0.00260638	0.000404842	155317		0.3	0.0163624	0.000236579	155317		0.3	0.321185	1.00137e-05	155513
0.4	0.0579005	0.000128317	193569		0.4	0.0013561	0.000466431	193619		0.4	0.0117405	0.000266273	193619		0.4	0.362905	5.71109e-06	193882
0.5	0.0435581	0.000151852	228002		0.5	0.000866977	0.000508966	228059		0.5	0.00978522	0.000282729	228059		0.5	0.391887	3.49635e-06	228369
Intermediate density lipoprotein (IDL) - Kettunen et al., 2016
IDL.C					IDL.FC					IDL.L					IDL.P
thresh	pval	r2	nsnps		thresh	pval	r2	nsnps		thresh	pval	r2	nsnps		thresh	pval	r2	nsnps
0.001	0.0317956	0.000178532	1412		0.001	0.00918358	0.0002579	1412		0.001	0.0434891	0.000151985	1412		0.001	0.0504675	0.000139601	1412
0.05	0.206681	3.47167e-05	35052		0.05	0.281139	1.55746e-05	35084		0.05	0.293784	1.52626e-05	35052		0.05	0.332861	9.68435e-06	35052
0.1	0.11486	7.4848e-05	63023		0.1	0.148815	5.03156e-05	63084		0.1	0.156323	5.28945e-05	63023		0.1	0.175035	4.53061e-05	63023
0.2	0.180127	4.34281e-05	112000		0.2	0.273147	1.68838e-05	112114		0.2	0.277001	1.81701e-05	112000		0.2	0.31687	1.17793e-05	112000
0.3	0.178634	4.39712e-05	155317		0.3	0.270232	1.73791e-05	155496		0.3	0.268763	1.97239e-05	155317		0.3	0.300928	1.41235e-05	155317
0.4	0.170108	4.71951e-05	193619		0.4	0.305639	1.19818e-05	193858		0.4	0.266781	2.0111e-05	193619		0.4	0.30994	1.27658e-05	193619
0.5	0.156884	5.26501e-05	228059		0.5	0.296928	1.31899e-05	228342		0.5	0.258346	2.18174e-05	228059		0.5	0.308965	1.29086e-05	228059
IDL.PL					IDL.TG
thresh	pval	r2	nsnps		thresh	pval	r2	nsnps
0.001	0.0199606	0.00019578	1412		0.001	0.218287	3.14046e-05	1412
0.05	0.286793	1.46907e-05	35088		0.05	0.4359	1.35116e-06	35052
0.1	0.129135	5.92778e-05	63094		0.1	0.231293	2.79988e-05	63023
0.2	0.306419	1.18773e-05	112128		0.2	0.406586	2.89808e-06	112000
0.3	0.328639	9.13055e-06	155513		0.3	0.376004	5.1809e-06	155317
0.4	0.378018	4.47737e-06	193882		0.4	0.382569	4.63064e-06	193619
0.5	0.377093	4.54783e-06	228370		0.5	0.395485	3.64508e-06	228059
Low density lipoprotein (LDL) - Kettunen et al., 2016
LDL.D					LDL.C					S.LDL.C					S.LDL.L
thresh	pval	r2	nsnps		thresh	pval	r2	nsnps		thresh	pval	r2	nsnps		thresh	pval	r2	nsnps
0.001	0.151008	5.52711e-05	1412		0.001	0.0893535	8.38753e-05	1412		0.001	0.0630452	0.000108548	1412		0.001	0.0774575	0.000104969	1412
0.05	0.248637	2.39061e-05	35052		0.05	0.213492	2.92686e-05	35088		0.05	0.391737	3.50303e-06	35088		0.05	0.31214	1.24473e-05	35052
0.1	0.449682	8.29816e-07	63023		0.1	0.128472	5.96089e-05	63094		0.1	0.146997	5.10862e-05	63094		0.1	0.17836	4.40713e-05	63021
0.2	0.14853	5.64165e-05	112000		0.2	0.0667157	0.000104458	112128		0.2	0.0608631	0.000111098	112128		0.2	0.105559	8.11334e-05	111998
0.3	0.152528	5.45806e-05	155317		0.3	0.0815229	9.02482e-05	155513		0.3	0.0783386	9.30559e-05	155513		0.3	0.109739	7.82294e-05	155316
0.4	0.164816	4.93084e-05	193619		0.4	0.0922838	8.16543e-05	193882		0.4	0.0792125	9.22761e-05	193882		0.4	0.122196	7.03072e-05	193618
0.5	0.187025	4.09977e-05	228059		0.5	0.105574	7.25212e-05	228370		0.5	0.0934	8.08409e-05	228370		0.5	0.141171	5.99673e-05	228057
S.LDL.P					M.LDL.C					M.LDL.CE					M.LDL.L
thresh	pval	r2	nsnps		thresh	pval	r2	nsnps		thresh	pval	r2	nsnps		thresh	pval	r2	nsnps
0.001	0.151559	5.50196e-05	1412		0.001	0.140809	5.37705e-05	1412		0.001	0.0613099	0.000123665	1412		0.001	0.058361	0.000127671	1412
0.05	0.477164	1.70188e-07	35052		0.05	0.382928	4.11359e-06	35086		0.05	0.289924	1.5902e-05	35052		0.05	0.251792	2.32124e-05	35051
0.1	0.277069	1.81577e-05	63023		0.1	0.278057	1.6071e-05	63088		0.1	0.154783	5.35724e-05	63023		0.1	0.154665	5.36248e-05	63022
0.2	0.191893	3.93569e-05	112000		0.2	0.151525	4.91998e-05	112126		0.2	0.0792739	0.000103145	112000		0.2	0.0960857	8.82487e-05	111996
0.3	0.185651	4.14717e-05	155317		0.3	0.172483	4.13688e-05	155509		0.3	0.090177	9.31158e-05	155317		0.3	0.108801	7.88695e-05	155313
0.4	0.19576	3.80947e-05	193619		0.4	0.197056	3.36844e-05	193875		0.4	0.101683	8.39498e-05	193619		0.4	0.12396	6.92646e-05	193614
0.5	0.219618	3.10419e-05	228059		0.5	0.213543	2.92557e-05	228365		0.5	0.107627	7.96801e-05	228059		0.5	0.135672	6.27772e-05	228054
M.LDL.P					M.LDL.PL					L.LDL.C					L.LDL.CE
thresh	pval	r2	nsnps		thresh	pval	r2	nsnps		thresh	pval	r2	nsnps		thresh	pval	r2	nsnps
0.001	0.0704674	0.000112468	1412		0.001	0.224103	2.66804e-05	1412		0.001	0.043454	0.000135975	1412		0.001	0.0589215	0.000126893	1412
0.05	0.280773	1.74872e-05	35051		0.05	0.428981	1.48577e-06	35088		0.05	0.179482	3.90451e-05	35088		0.05	0.258097	2.18692e-05	35052
0.1	0.167296	4.8307e-05	63021		0.1	0.297775	1.30698e-05	63094		0.1	0.118442	6.49124e-05	63094		0.1	0.148862	5.62614e-05	63023
0.2	0.11374	7.55715e-05	111997		0.2	0.233	2.46515e-05	112128		0.2	0.10707	7.16016e-05	112128		0.2	0.101155	8.43434e-05	112000
0.3	0.124713	6.88255e-05	155312		0.3	0.25115	2.08772e-05	155513		0.3	0.123546	6.21578e-05	155513		0.3	0.113	7.60545e-05	155317
0.4	0.135255	6.2996e-05	193613		0.4	0.261361	1.89497e-05	193882		0.4	0.13962	5.43221e-05	193882		0.4	0.116808	7.36085e-05	193619
0.5	0.153453	5.41645e-05	228052		0.5	0.280936	1.56077e-05	228370		0.5	0.133796	5.70257e-05	228370		0.5	0.115256	7.45935e-05	228059
L.LDL.FC					L.LDL.L					L.LDL.P					L.LDL.PL
thresh	pval	r2	nsnps		thresh	pval	r2	nsnps		thresh	pval	r2	nsnps		thresh	pval	r2	nsnps
0.001	0.0243352	0.000180299	1412		0.001	0.0496911	0.000140883	1412		0.001	0.0571448	0.000129389	1412		0.001	0.0344342	0.000153575	1412
0.05	0.209441	3.03151e-05	35088		0.05	0.251472	2.32819e-05	35052		0.05	0.275603	1.84278e-05	35052		0.05	0.22288	2.69791e-05	35088
0.1	0.169649	4.23596e-05	63094		0.1	0.150601	5.54574e-05	63023		0.1	0.171003	4.68466e-05	63023		0.1	0.150561	4.96144e-05	63094
0.2	0.246656	2.17717e-05	112128		0.2	0.146716	5.72705e-05	112000		0.2	0.184256	4.19582e-05	112000		0.2	0.248768	2.13542e-05	112128
0.3	0.283146	1.52597e-05	155513		0.3	0.154488	5.37032e-05	155317		0.3	0.190185	3.99259e-05	155317		0.3	0.291104	1.40452e-05	155513
0.4	0.304666	1.21155e-05	193882		0.4	0.160935	5.09161e-05	193619		0.4	0.198078	3.73553e-05	193619		0.4	0.307046	1.17986e-05	193882
0.5	0.301277	1.25799e-05	228370		0.5	0.165075	4.92027e-05	228059		0.5	0.205979	3.4926e-05	228059		0.5	0.302707	1.23853e-05	228370
Very low density lipoprotein (VLDL) - Kettunen et al., 2016
VLDL.D					XS.VLDL.L					XS.VLDL.P					XS.VLDL.PL
thresh	pval	r2	nsnps		thresh	pval	r2	nsnps		thresh	pval	r2	nsnps		thresh	pval	r2	nsnps
0.001	0.216326	3.19455e-05	1412		0.001	0.065483	0.000118346	1412		0.001	0.0719681	0.00011079	1412		0.001	0.022552	0.000208288	1412
0.05	0.194727	3.84286e-05	35052		0.05	0.322404	1.10262e-05	35052		0.05	0.410883	2.63313e-06	35045		0.05	0.31053	1.26799e-05	35049
0.1	0.372024	5.53111e-06	63023		0.1	0.0884473	9.46109e-05	63023		0.1	0.108686	7.89486e-05	63012		0.1	0.13491	6.31778e-05	63019
0.2	0.102829	8.31044e-05	112000		0.2	0.199365	3.69501e-05	112000		0.2	0.250733	2.34436e-05	111973		0.2	0.309548	1.2823e-05	111994
0.3	0.0556014	0.000131629	155317		0.3	0.199755	3.68281e-05	155317		0.3	0.242369	2.53297e-05	155277		0.3	0.300349	1.42139e-05	155304
0.4	0.0446291	0.00014982	193619		0.4	0.214915	3.23391e-05	193619		0.4	0.276713	1.8223e-05	193566		0.4	0.331865	9.80762e-06	193597
0.5	0.0684492	0.00011479	228059		0.5	0.201715	3.622e-05	228059		0.5	0.271106	1.92731e-05	227993		0.5	0.319315	1.14428e-05	228035
XS.VLDL.TG					S.VLDL.C					S.VLDL.FC					S.VLDL.L
thresh	pval	r2	nsnps		thresh	pval	r2	nsnps		thresh	pval	r2	nsnps		thresh	pval	r2	nsnps
0.001	0.243585	2.50488e-05	1412		0.001	0.0606894	0.0001113	1412		0.001	0.168791	4.26538e-05	1412		0.001	0.200064	3.67315e-05	1412
0.05	0.433291	1.46445e-06	35052		0.05	0.0974888	7.79113e-05	35080		0.05	0.196485	3.38475e-05	35083		0.05	0.270038	1.94778e-05	35052
0.1	0.146968	5.71513e-05	63023		0.1	0.0420838	0.000138346	63079		0.1	0.0456862	0.000132188	63085		0.1	0.0933017	9.04973e-05	63023
0.2	0.139029	6.1045e-05	112000		0.2	0.0162039	0.000212289	112099		0.2	0.01085	0.000244401	112110		0.2	0.0224349	0.000208743	111994
0.3	0.145759	5.77268e-05	155317		0.3	0.0261157	0.000174793	155476		0.3	0.013644	0.000225982	155485		0.3	0.0251788	0.000198678	155310
0.4	0.153376	5.41993e-05	193619		0.4	0.0407944	0.000140685	193841		0.4	0.0175868	0.000205774	193846		0.4	0.0263422	0.000194756	193609
0.5	0.169357	4.749e-05	228059		0.5	0.0321575	0.000158751	228319		0.5	0.0144919	0.000221163	228324		0.5	0.0276957	0.000190417	228050
S.VLDL.P					S.VLDL.PL					S.VLDL.TG					M.VLDL.C
thresh	pval	r2	nsnps		thresh	pval	r2	nsnps		thresh	pval	r2	nsnps		thresh	pval	r2	nsnps
0.001	0.254047	2.27254e-05	1412		0.001	0.120142	6.39821e-05	1412		0.001	0.428385	1.51105e-06	1412		0.001	0.334904	8.43706e-06	1412
0.05	0.300138	1.42468e-05	35052		0.05	0.257673	1.96369e-05	35088		0.05	0.321528	9.96226e-06	35085		0.05	0.418315	1.97303e-06	35088
0.1	0.0913516	9.21193e-05	63023		0.1	0.0964606	7.86553e-05	63096		0.1	0.0471786	0.0001298	63085		0.1	0.114972	6.6872e-05	63094
0.2	0.0186907	0.000224795	112000		0.2	0.0361839	0.000149795	112129		0.2	0.00588696	0.00029426	112120		0.2	0.0391151	0.000143894	112128
0.3	0.0208597	0.000215125	155317		0.3	0.0483628	0.000128001	155515		0.3	0.00831821	0.00026596	155502		0.3	0.034792	0.00015278	155513
0.4	0.0208765	0.000215054	193619		0.4	0.0615965	0.000110256	193880		0.4	0.00889838	0.000260475	193861		0.4	0.0348944	0.000152556	193882
0.5	0.0233345	0.000205307	228059		0.5	0.0551885	0.000118262	228364		0.5	0.0121381	0.000235374	228342		0.5	0.037058	0.000147983	228370
M.VLDL.CE					M.VLDL.FC					M.VLDL.L					M.VLDL.P
thresh	pval	r2	nsnps		thresh	pval	r2	nsnps		thresh	pval	r2	nsnps		thresh	pval	r2	nsnps
0.001	0.25931	2.16174e-05	1412		0.001	0.410923	2.3871e-06	1412		0.001	0.285493	1.66571e-05	1412		0.001	0.324986	1.06852e-05	1412
0.05	0.326973	1.0427e-05	35052		0.05	0.493165	1.38201e-08	35067		0.05	0.360043	6.66268e-06	35052		0.05	0.340957	8.71572e-06	35052
0.1	0.104269	8.20569e-05	63023		0.1	0.15345	4.915e-05	63038		0.1	0.2724	1.90273e-05	63023		0.1	0.082368	0.000100146	63023
0.2	0.0292028	0.000185843	112000		0.2	0.0408263	0.000142725	112021		0.2	0.0961859	8.81692e-05	112000		0.2	0.00506835	0.000342945	112000
0.3	0.0218281	0.000211144	155317		0.3	0.0372432	0.000149767	155350		0.3	0.0915699	9.19358e-05	155317		0.3	0.00255355	0.000406762	155319
0.4	0.01695	0.000233447	193619		0.4	0.051033	0.000125838	193675		0.4	0.097271	8.73143e-05	193619		0.4	0.00218951	0.000421203	193621
0.5	0.0188878	0.000223868	228059		0.5	0.0546097	0.000120778	228136		0.5	0.121801	7.0543e-05	228059		0.5	0.00491533	0.000345778	228060
M.VLDL.TG					L.VLDL.C					L.VLDL.CE					L.VLDL.FC
thresh	pval	r2	nsnps		thresh	pval	r2	nsnps		thresh	pval	r2	nsnps		thresh	pval	r2	nsnps
0.001	0.246251	2.21765e-05	1412		0.001	0.161358	4.60505e-05	1412		0.001	0.22286	3.067e-05	1411		0.001	0.0535413	0.000122262	1412
0.05	0.43384	1.30679e-06	35067		0.05	0.291666	1.41689e-05	35057		0.05	0.429459	1.66643e-06	35018		0.05	0.20212	3.27557e-05	35067
0.1	0.166766	4.4024e-05	63038		0.1	0.326928	9.4689e-06	63013		0.1	0.220108	3.14193e-05	62951		0.1	0.414634	2.18953e-06	63038
0.2	0.0413593	0.000141728	112021		0.2	0.191003	3.59887e-05	111977		0.2	0.0423903	0.000156675	111853		0.2	0.211206	3.03035e-05	112021
0.3	0.0451888	0.000134996	155350		0.3	0.145883	5.23395e-05	155298		0.3	0.0280907	0.000192317	155099		0.3	0.15059	5.03314e-05	155350
0.4	0.0794766	9.34073e-05	193675		0.4	0.180179	3.93986e-05	193606		0.4	0.0289749	0.000189598	193352		0.4	0.195354	3.46891e-05	193675
0.5	0.102884	7.53683e-05	228136		0.5	0.169205	4.31564e-05	228050		0.5	0.0353756	0.000172216	227754		0.5	0.171884	4.2203e-05	228136
L.VLDL.L					L.VLDL.P					L.VLDL.PL					L.VLDL.TG
thresh	pval	r2	nsnps		thresh	pval	r2	nsnps		thresh	pval	r2	nsnps		thresh	pval	r2	nsnps
0.001	0.057855	0.0001305	1411		0.001	0.0781637	0.000105975	1411		0.001	0.155442	4.83495e-05	1412		0.001	0.0432119	0.000138403	1412
0.05	0.147563	5.78091e-05	35023		0.05	0.316922	1.19664e-05	35023		0.05	0.164388	4.49028e-05	35052		0.05	0.216889	2.88467e-05	35065
0.1	0.458386	5.75968e-07	62957		0.1	0.112139	7.78863e-05	62957		0.1	0.465471	3.53597e-07	63011		0.1	0.330298	9.07766e-06	63036
0.2	0.288276	1.64473e-05	111867		0.2	0.0116716	0.000271207	111867		0.2	0.322471	9.99745e-06	111973		0.2	0.157659	4.74713e-05	112017
0.3	0.199914	3.73856e-05	155122		0.3	0.0024553	0.000417216	155122		0.3	0.298525	1.31582e-05	155285		0.3	0.10013	7.72358e-05	155342
0.4	0.264138	2.09758e-05	193375		0.4	0.00252562	0.000414524	193375		0.4	0.422634	1.79327e-06	193582		0.4	0.166776	4.40246e-05	193665
0.5	0.296942	1.49956e-05	227784		0.5	0.00339041	0.000386535	227784		0.5	0.426283	1.62619e-06	228036		0.5	0.187827	3.69537e-05	228125
XL.VLDL.L					XL.VLDL.P					XL.VLDL.PL					XL.VLDL.TG
thresh	pval	r2	nsnps		thresh	pval	r2	nsnps		thresh	pval	r2	nsnps		thresh	pval	r2	nsnps
0.001	0.024509	0.000201025	1412		0.001	0.158538	5.27925e-05	1385		0.001	0.0713382	0.000101179	1412		0.001	0.0595619	0.00011271	1412
0.05	0.199335	3.69594e-05	35046		0.05	0.337509	9.27152e-06	34281		0.05	0.292931	1.39781e-05	35068		0.05	0.217472	2.82893e-05	35071
0.1	0.439456	1.20428e-06	63017		0.1	0.329345	1.0291e-05	61613		0.1	0.38671	3.90305e-06	63039		0.1	0.413123	2.23631e-06	63066
0.2	0.228892	2.86046e-05	111985		0.2	0.0605362	0.000126753	109522		0.2	0.209743	3.0689e-05	112018		0.2	0.223005	2.6952e-05	112069
0.3	0.130237	6.56981e-05	155295		0.3	0.0316415	0.000181902	151928		0.3	0.129818	5.98323e-05	155350		0.3	0.107189	7.15408e-05	155422
0.4	0.129195	6.62754e-05	193591		0.4	0.0514621	0.000140266	189392		0.4	0.157531	4.75261e-05	193672		0.4	0.153082	4.8595e-05	193773
0.5	0.114634	7.49934e-05	228025		0.5	0.0465843	0.000148657	223084		0.5	0.150196	5.04979e-05	228129		0.5	0.12927	5.92406e-05	228241
XXL.VLDL.L					XXL.VLDL.P					XXL.VLDL.PL					XXL.VLDL.TG
thresh	pval	r2	nsnps		thresh	pval	r2	nsnps		thresh	pval	r2	nsnps		thresh	pval	r2	nsnps
0.001	0.0527886	0.000138134	1411		0.001	0.0907612	9.41472e-05	1397		0.001	0.0500514	0.00012551	1412		0.001	0.226469	2.61505e-05	1412
0.05	0.164162	5.0394e-05	35023		0.05	0.0354593	0.000172012	34810		0.05	0.292302	1.38729e-05	35088		0.05	0.361098	5.86807e-06	35081
0.1	0.406387	2.95874e-06	62957		0.1	0.094092	9.13343e-05	62592		0.1	0.397818	3.11392e-06	63094		0.1	0.092594	8.14957e-05	63080
0.2	0.436964	1.32786e-06	111867		0.2	0.15685	5.35341e-05	111254		0.2	0.318352	1.03554e-05	112128		0.2	0.0520368	0.000122647	112102
0.3	0.362673	6.5099e-06	155122		0.3	0.253294	2.3265e-05	154273		0.3	0.257694	1.96411e-05	155513		0.3	0.0347415	0.000152968	155474
0.4	0.323079	1.1117e-05	193375		0.4	0.263151	2.11773e-05	192326		0.4	0.225428	2.63899e-05	193882		0.4	0.0306017	0.000162683	193830
0.5	0.329371	1.02877e-05	227784		0.5	0.213626	3.32421e-05	226559		0.5	0.211271	2.98591e-05	228369		0.5	0.0374458	0.000147269	228304
Apolipoproteins
ApoA1					ApoB
thresh	pval	r2	nsnps		thresh	pval	r2	nsnps
0.001	0.0723633	0.000102811	1411		0.001	0.0738894	0.000101253	1412
0.05	0.000127215	0.000646535	35037		0.05	0.110136	7.26216e-05	35069
0.1	0.00258317	0.000377957	62992		0.1	0.0216873	0.000197213	63057
0.2	0.000838138	0.000477192	111963		0.2	0.0054798	0.000312752	112075
0.3	0.00739407	0.00028717	155257		0.3	0.00554349	0.00031176	155425
0.4	0.00860949	0.000274237	193517		0.4	0.00349615	0.000351555	193756
0.5	0.0123726	0.00024368	227941		0.5	0.00295345	0.00036622	228225

## Sheet: Other
Bile acid metabolism - Shin et al., 2014
cholate					deoxycholate					glycochenodeoxycholate					glycocholate
thresh	pval	r2	nsnps		thresh	pval	r2	nsnps		thresh	pval	r2	nsnps		thresh	pval	r2	nsnps
0.001	0.270019	6.70578e-05	867		0.001	0.139566	0.000237368	869		0.001	0.0274742	0.000550716	868		0.001	0.00641351	0.00110053	869
0.05	0.189436	0.000138293	20361		0.05	0.46904	1.22308e-06	20358		0.05	0.485057	2.09903e-07	20370		0.05	0.328844	3.49112e-05	20363
0.1	0.398609	1.17919e-05	36487		0.1	0.41929	8.41058e-06	36480		0.1	0.422939	5.65038e-06	36491		0.1	0.388376	1.42963e-05	36485
0.2	0.250019	8.12358e-05	64857		0.2	0.455127	2.57506e-06	64862		0.2	0.359828	1.92644e-05	64872		0.2	0.456507	2.12177e-06	64863
0.3	0.276473	6.28779e-05	89576		0.3	0.161512	0.000197926	89573		0.3	0.455712	1.85063e-06	89568		0.3	0.433419	4.99915e-06	89569
0.4	0.198246	0.000128397	111574		0.4	0.0973358	0.000340822	111569		0.4	0.460167	1.49581e-06	111591		0.4	0.390294	1.37964e-05	111567
0.5	0.0876917	0.000327918	131188		0.5	0.0781777	0.000407117	131178		0.5	0.27828	5.16952e-05	131217		0.5	0.468391	1.11861e-06	131186
glycodeoxycholate					hyodeoxycholate					taurochenodeoxycholate					taurocholate
thresh	pval	r2	nsnps		thresh	pval	r2	nsnps		thresh	pval	r2	nsnps		thresh	pval	r2	nsnps
0.001	0.19405	0.000511117	871		0.001	0.276972	6.17468e-05	868		0.001	0.455644	2.30899e-06	869		0.001	0.361599	3.31608e-05	866
0.05	0.0312811	0.00237749	20367		0.05	0.0630564	0.000412344	20371		0.05	0.179107	0.000157009	20368		0.05	0.312641	6.30466e-05	20352
0.1	0.00637626	0.00424841	36482		0.1	0.00863528	0.000998737	36499		0.1	0.255296	8.05127e-05	36492		0.1	0.177105	0.000226862	36472
0.2	0.00633573	0.00425613	64852		0.2	0.00955375	0.000967564	64871		0.2	0.12004	0.000256686	64873		0.2	0.0351633	0.000865441	64860
0.3	0.00667257	0.0041935	89550		0.3	0.00516564	0.00115866	89583		0.3	0.0588174	0.000455352	89565		0.3	0.0288663	0.00095153	89558
0.4	0.00338165	0.00502151	111545		0.4	0.00123774	0.00161312	111586		0.4	0.0731546	0.000392467	111592		0.4	0.0168576	0.00119123	111593
0.5	0.00192205	0.00571867	131157		0.5	0.0012547	0.00160874	131199		0.5	0.16562	0.000175588	131221		0.5	0.0360931	0.000854141	131221
taurodeoxycholate					taurolithocholate 3-sulfate					ursodeoxycholate
thresh	pval	r2	nsnps		thresh	pval	r2	nsnps		thresh	pval	r2	nsnps
0.001	0.323777	0.000135439	867		0.001	0.0189949	0.000661044	868		0.001	0.28363	6.34018e-05	868
0.05	0.306721	0.000165374	20365		0.05	0.0792841	0.000305256	20365		0.05	0.348586	2.93352e-05	20361
0.1	0.122871	0.000872817	36495		0.1	0.0628315	0.000360138	36487		0.1	0.313947	4.55101e-05	36491
0.2	0.18911	0.0005031	64863		0.2	0.0053158	0.00100178	64862		0.2	0.302875	5.16087e-05	64860
0.3	0.227112	0.000362922	89558		0.3	0.00892425	0.000861395	89555		0.3	0.37254	2.04787e-05	89539
0.4	0.122436	0.000876045	111585		0.4	0.00917635	0.000853907	111591		0.4	0.425405	6.85306e-06	111554
0.5	0.119973	0.000894552	131203		0.5	0.00556821	0.000989131	131213		0.5	0.3502	2.86814e-05	131167
Other - Kettunen et al., 2016 & Shin et al., 2014
Alb (Albumin)					Glol (glycerol)					TotPG (total phosphoglycerides)					BHBA (Ketone bodies)
thresh	pval	r2	nsnps		thresh	pval	r2	nsnps		thresh	pval	r2	nsnps		thresh	pval	r2	nsnps
0.001	0.143455	5.98118e-05	1411		0.001	0.10448	7.80113e-05	1412		0.001	0.274424	2.65834e-05	1410		0.001	0.177292	0.000116258	868
0.05	0.359996	6.77739e-06	35021		0.05	0.347071	7.64211e-06	34956		0.05	0.0112357	0.000385229	34882		0.05	0.0545261	0.000348319	20369
0.1	0.273928	1.9049e-05	62951		0.1	0.477151	1.62292e-07	62873		0.1	0.0168018	0.000333901	62721		0.1	0.0766939	0.000276482	36491
0.2	0.269555	1.98939e-05	111861		0.2	0.291039	1.49684e-05	111731		0.2	0.00891816	0.000415045	111438		0.2	0.0706323	0.000293557	64866
0.3	0.31057	1.28832e-05	155111		0.3	0.257584	2.09315e-05	154885		0.3	0.0300797	0.000261301	154460		0.3	0.0461157	0.00038454	89563
0.4	0.210921	3.40277e-05	193360		0.4	0.355736	6.76109e-06	193073		0.4	0.0339002	0.000246695	192528		0.4	0.0768515	0.000276059	111587
0.5	0.141782	6.06482e-05	227766		0.5	0.33869	8.554e-06	227410		0.5	0.0647117	0.000170073	226766		0.5	0.060192	0.000327218	131215
